# Supplementary material for: An Integrative Pharmacology-Based Approach for Evaluating the Potential Effects of Purslane Seed in Diabetes Mellitus Treatment Using UHPLC-LTQ-Orbitrap and TCMIP V2.0
Source: Front Pharmacol. 2021 Feb 2;11:593693. doi: 10.3389/fphar.2020.593693 (PMC7884824; doi:10.3389/fphar.2020.593693)
Supplement: Supplementary file 1 [file table1.xlsx]

## Sheet: Sheet1
Table S1 A total of 167 purslane compounds were collected based on the detailed information of the existing database.
No.	Compound type	Compound name	Molecular formula	Molecular weight
1	Alkaloids and nitrogen-containing compounds	Noradrenaline	C8H11NO3	169.074
2	Alkaloids and nitrogen-containing compounds	Dopamine	C8H11NO2	153.079
3	Alkaloids and nitrogen-containing compounds	Levodopa	C9H11NO4	197.069
4	Alkaloids and nitrogen-containing compounds	Betanin	C24H26N2O13	550.144
5	Alkaloids and nitrogen-containing compounds	N, N-Dicyclohexylurea	C13H24N2O	224.189
6	Alkaloids and nitrogen-containing compounds	Allantoin	C4H6N4O3	158.044
7	Alkaloids and nitrogen-containing compounds	Oleracein A	C24H25NO11	503.143
8	Alkaloids and nitrogen-containing compounds	Oleracein B	C25H27NO12	533.153
9	Alkaloids and nitrogen-containing compounds	Oleracein C	C30H35NO16	665.196
10	Alkaloids and nitrogen-containing compounds	Oleracein D	C31H37NO17	695.206
11	Alkaloids and nitrogen-containing compounds	Oleracein E	C12H13NO3	219.089
12	Alkaloids and nitrogen-containing compounds	Oleracein F	C26H29NO12	547.169
13	Alkaloids and nitrogen-containing compounds	Oleracein G	C25H27NO11	517.158
14	Alkaloids and nitrogen-containing compounds	Oleracein H	C30H35NO16	665.196
15	Alkaloids and nitrogen-containing compounds	Oleracein I	C31H37NO17	695.206
16	Alkaloids and nitrogen-containing compounds	Oleracein K	C39H41NO19	827.227
17	Alkaloids and nitrogen-containing compounds	Oleracein L	C40H43NO20	857.238
18	Alkaloids and nitrogen-containing compounds	Oleracein N	C40H43NO19	841.243
19	Alkaloids and nitrogen-containing compounds	Oleracein O	C41H45NO20	871.254
20	Alkaloids and nitrogen-containing compounds	Oleracein P	C36H45NO22	843.243
21	Alkaloids and nitrogen-containing compounds	Oleracein Q	C37H47NO23	873.254
22	Alkaloids and nitrogen-containing compounds	Oleracein R	C46H53NO25	1019.29
23	Alkaloids and nitrogen-containing compounds	Oleracein S	C41H45NO18	839.264
24	Alkaloids and nitrogen-containing compounds	Oleraciamide C	C24H39NO7	453.273
25	Alkaloids and nitrogen-containing compounds	1 H-pyrrole-2, 5-dicarboxylicacid	C4H5NO4	131.022
26	Alkaloids and nitrogen-containing compounds	5-Hydroxy-2-pyridinecarboxylicacid	C4H5NO3	115.027
27	Alkaloids and nitrogen-containing compounds	Trollisine	C12H13NO3	219.089
28	Alkaloids and nitrogen-containing compounds	Tyramin	C8H11NO	137.084
29	Alkaloids and nitrogen-containing compounds	N-Trans-Feruloyltyramine	C18H19NO4	313.131
30	Alkaloids and nitrogen-containing compounds	N-Cis—Feruloyltyramine	C18H19NO4	313.131
31	Alkaloids and nitrogen-containing compounds	N-Trans-Feruloyloctopamine	C18H19NO5	329.126
32	Alkaloids and nitrogen-containing compounds	N-Cis-Feruloyloctopamine	C18H19NO5	329.126
33	Alkaloids and nitrogen-containing compounds	3-Quinoline carboxylic acid	C10H7NO2	173.048
34	Alkaloids and nitrogen-containing compounds	Indole-3-carboxylic acid	C9H7NO2	161.048
35	Alkaloids and nitrogen-containing compounds	Oleracimine A	C18H24N2O2	300.184
36	Alkaloids and nitrogen-containing compounds	Oleracone A	C18H28N2O3	304.215
37	Alkaloids and nitrogen-containing compounds	( 3R) -3，5-bis ( 3-methoxy-4-hydroxyphenyl ) -2-dihydro-2( 1H) -pyridinone	C19H19NO5	341.126
38	Alkaloids and nitrogen-containing compounds	1，5-Dimethyl-6-phenyl-1，2-dihydro-1，2，4-triazin-3 ( 2H ) -one	C11H13N3O	203.106
39	Alkaloids and nitrogen-containing compounds	5，6-Dihydro-8，9-dihydroxy-11H-pyrrolo［2，1-b］benzazepin-11-one	C13H11NO3	229.074
40	Alkaloids and nitrogen-containing compounds	Oleraciamide A	C17H26N2O3	306.194
41	Alkaloids and nitrogen-containing compounds	Oleraciamide B	C17H26N2O4	322.189
42	Terpenes and sterols compounds	Lupeol	C30H50O	426.386
43	Terpenes and sterols compounds	Friedelin	C30H50O	426.386
44	Terpenes and sterols compounds	β-Sitosterol	C29H50O	414.386
45	Terpenes and sterols compounds	Daucosterol	C35H60O6	576.439
46	Terpenes and sterols compounds	Epifriedelanol	C30H52O	428.402
47	Terpenes and sterols compounds	Portuloside A	C16H26O7	330.168
48	Terpenes and sterols compounds	Portuloside B	C25H28O15	568.143
49	Terpenes and sterols compounds	(3S)-3-O-(β-D-glucopyranosyl)-3,7-dimethylocta-1,5-dien-3,7-diol	C17H32O7	348.215
50	Terpenes and sterols compounds	3S-3-O-β-D-glucopyranosyl-3,7-dimethyl-octyl-1,6-diene-3-ol	C17H32O6	332.22
51	Terpenes and sterols compounds	α-Amyrin	C30H50O	426.386
52	Terpenes and sterols compounds	β-Amyrin	C30H50O	426.386
53	Terpenes and sterols compounds	Butyrospermol	C30H50O	426.386
54	Terpenes and sterols compounds	Parkeol	C30H50O	426.386
55	Terpenes and sterols compounds	Cycloartenol	C30H50O	426.386
56	Terpenes and sterols compounds	24-Mctlylcnc-24-dlhydroparkeol	C33H54O2	482.412
57	Terpenes and sterols compounds	24-Methylene cycloartanol	C31H52O	440.402
58	Terpenes and sterols compounds	Stig-4-en-3-one	C30H50O	426.386
59	Terpenes and sterols compounds	Cholest-4-en-3β-ol	C27H46O	386.355
60	Terpenes and sterols compounds	Cholest-5-en-3β-ol	C27H46O	386.355
61	Terpenes and sterols compounds	β-Daucosterol	C35H60O6	576.439
62	Terpenes and sterols compounds	Taraxerol	C30H50O	426.386
63	Terpenes and sterols compounds	Acetyl alenritolic acid	C32H50O4	498.371
64	Terpenes and sterols compounds	Portaraxeroic acid A	C32H50O4	498.371
65	Terpenes and sterols compounds	Portaraxeroic acid B	C32H50O4	498.371
66	Coumarins compounds	p-Coumaric acid	C9H8O3	164.047
67	Coumarins compounds	6,7-Dihydroxycoumarin	C9H6O4	178.027
68	Coumarins compounds	5-Methoxypsoralen	C12H8O4	216.042
69	Coumarins compounds	Umbelliferone	C9H6O3	162.317
70	Coumarins compounds	Scopoletin	C10H8O4	192.042
71	Coumarins compounds	Isopimpinellin	C13H10O5	246.053
72	Coumarins compounds	Lonchocarpicacid	C26H26O6	434.173
73	Coumarins compounds	Lonchocarpenin	C27H28O6	448.189
74	Coumarins compounds	Robustine	C12H9NO3	215.058
75	Flavonoids compounds	Apigenin	C15H10O5	270.053
76	Flavonoids compounds	Kaempferol	C15H10O6	286.048
77	Flavonoids compounds	Daidzein	C15H10O4	254.058
78	Flavonoids compounds	Quercetin	C15H10O7	302.343
79	Flavonoids compounds	Myricetin	C15H10O8	318.038
80	Flavonoids compounds	Luteolin	C15H10O6	286.048
81	Flavonoids compounds	Genistein	C15H10O5	270.053
82	Flavonoids compounds	Genistin	C21H20O10	432.106
83	Flavonoids compounds	Hesperidin	C28H34O15	610.19
84	Flavonoids compounds	Portulacanone A ( 2'-hydroxy-5， 7-dimethoxy-3-benzyl-chroman-4-one )	C19H22O5	330.147
85	Flavonoids compounds	Portulacanone B (2'-hydroxy-5，6，7-trimethoxy-3-benzyl-chroman-4-one )	C19H22O6	346.142
86	Flavonoids compounds	PortulacanoneC (5，2'-dihydroxy-6， 7-dimethoxy-3-benzyl-chroman-4-one)	C18H20O6	332.126
87	Flavonoids compounds	Portulacanone D ( 5， 2'-dihydroxy-7-methoxybenzylidene-chroman-4-one)	C17H18O5	302.115
88	Flavonoids compounds	Apigenin-4'-O-α-L-rhamnopyranoside	C27H30O14	578.164
89	Organic acids compounds	3, 4-Dihydroxybenzoicacid	C7H6O4	154.027
90	Organic acids compounds	4-Hydroxybenzoic acid	C7H6O3	138.032
91	Organic acids compounds	2，2'-Dihydroxy-4'，6'-dimethoxychalcone	C17H16O5	300.1
92	Organic acids compounds	3-Hydroxy-5-methylfuran-3-carboxylic acid	C6H6O4	142.027
93	Organic acids compounds	5-Hydroxymethyl-2-furoic acid	C6H6O4	142.027
94	Organic acids compounds	Protocatechuate	C7H6O4	154.027
95	Organic acids compounds	Ferulic Acid	C10H10O4	194.058
96	Organic acids compounds	Gallic acid	C7H6O5	170.022
97	Organic acids compounds	Caffeicacid	C9H8O4	180.042
98	Organic acids compounds	Coumalic acid	C6H4O4	140.011
99	Organic acids compounds	Salicylic acid	C7H6O3	138.032
100	Organic acids compounds	Vanillic acid	C8H8O4	168.042
101	Organic acids compounds	p-Hydroxybenzoic acid	C7H6O3	138.032
102	Organic acids compounds	Butanedioic acid	C4H6O4	118.027
103	Organic acids compounds	Mono-Methyl succinate	C5H8O4	132.042
104	Organic acids compounds	Oxalic acid	C2H2O4	89.9953
105	Organic acids compounds	Fumaric acid	C4H4O4	116.011
106	Organic acids compounds	Citric acid	C6H8O7	192.027
107	Organic acids compounds	L-6-Citric acid acetate	C7H10O7	206.043
108	Organic acids compounds	L-Methyl citrate	C7H10O7	206.043
109	Organic acids compounds	1,5-Dimethyl Citrate	C9H14O7	234.074
110	Organic acids compounds	Malic acid	C4H6O5	134.022
111	Organic acids compounds	Malicacid 1-Meester	C5H8O5	148.037
112	Organic acids compounds	Malicacid 4-Meester	C5H8O5	148.037
113	Organic acids compounds	Dimethyl malate	C6H10O5	162.053
114	Organic acids compounds	Benzoic Acid	C7H6O2	122.037
115	Organic acids compounds	Lignoceric acid	C24H48O2	368.365
116	Organic acids compounds	Tridecylic acid	C13H26O2	214.193
117	Organic acids compounds	9，12-Octadecadienoic acid	C18H32O2	280.24
118	Organic acids compounds	11，14，17-Eicosatrienoic acid	C20H34O2	306.256
119	Organic acids compounds	Cerotic acid	C26H52O2	396.397
120	Organic acids compounds	Octacosane	C28H58	394.454
121	Organic acids compounds	α-Linolenic acid	C18H30O2	278.225
122	Organic acids compounds	Linoleic acid	C18H32O2	280.24
123	Organic acids compounds	Palmitic acid	C16H32O2	256.24
124	Organic acids compounds	Stearic acid	C18H36O2	284.272
125	Organic acids compounds	5,8,11,14,17-Eicosapentaenoic acid(EPA)	C20H30O2	302.225
126	Organic acids compounds	4,7,10,13,16,19-Docosahexenoic acid(DHA)	C22H32O2	328.24
127	Organic acids compounds	Octanoic acid	C8H16O2	144.115
128	Organic acids compounds	9-Hydroxynonanoic acid	C9H18O3	174.126
129	Organic acids compounds	14-Octadecenoic acid	C18H34O2	282.256
130	Organic acids compounds	Arachidic acid	C20H40O2	312.303
131	Organic acids compounds	Oleic acid	C18H34O2	282.256
132	Organic acids compounds	Xylenes	C8H10	106.078
133	Organic acids compounds	2，4-Nonadienal	C9H14O	138.105
134	Organic acids compounds	3-Methyl-2，4-Hexadiene	C7H12	96.0939
135	Organic acids compounds	1，4-Heptadiene	C7H12	96.0939
136	Organic acids compounds	Z,Z,Z-4,6,9-Nonadecatriene	C19H34	262.266
137	Organic acids compounds	7-Propylidene-bicyclo[4,1,0]heptane	C10H16	136.125
138	Organic acids compounds	Trans-2-Nonadecene	C19H38	266.297
139	Organic acids compounds	p-Hydroxybenzaldehyde	C7H6O2	122.037
140	Organic acids compounds	Syringin	C17H24O9	372.142
141	Organic acids compounds	Succinimide	C4H5NO2	99.032
142	Organic acids compounds	Myristic acid	C14H28O2	228.371
143	Organic acids compounds	Protocatechualdehyde	C7H6O3	138.037
144	Cyclic dipeptides compounds	3-(2-Methylpropyl)-6-benzyl-2,5-diketopiperazine	C15H20N2O2	260.152
145	Cyclic dipeptides compounds	Cyclotyrosine-leucine	C15H20N2O3	276.147
146	Cyclic dipeptides compounds	L-Isoleucine	C6H13NO2	131.095
147	Cyclic dipeptides compounds	L-Glutamic acid	C5H9NO4	147.053
148	Alcohol and esters compounds	Inositol	C6H12O6	180.24
149	Alcohol and esters compounds	N-Triacontanol	C30H62O	438.48
150	Alcohol and esters compounds	N-Hexacosyl alcohol	C26H54O	382.418
151	Alcohol and esters compounds	Epiloliolide	C11H16O3	196.11
152	Alcohol and esters compounds	(-)-Dehydrovomifoliol	C10H14O3	182.22
153	Alcohol and esters compounds	3,4-Dihydroxyphenylethanol	C8H10O3	154.063
154	Alcohol and esters compounds	Monopalmitin	C19H38O4	330.277
155	Alcohol and esters compounds	Portulacerebroside A	C48H93NO10	844.68
156	Alcohol and esters compounds	N-Iodosuccinimide	C4H4INO2	224.929
157	Alcohol and esters compounds	Portulacerebroside B	C39H75NO9	702.544
158	Alcohol and esters compounds	Portulacerebroside C	C38H73NO9	687.529
159	Alcohol and esters compounds	Portulacerebroside D	C47H91NO9	814.669
160	Alcohol and esters compounds	Portulaceramide A	C12H25NO3	231.183
161	Alcohol and esters compounds	4-Hydroxyphenyl acetate	C8H8O3	152.047
162	Other compounds	Vanillin	C8H8O3	152.047
163	Other compounds	Lutein	C40H56O2	568.428
164	Other compounds	α-Tocopherol	C29H50O2	430.381
165	Other compounds	β-Carotene	C40H56	536.438
166	Other compounds	Ascorbic Acid	C6H8O6	176.032
167	Other compounds	Glutathiose	C10H17N3O6S	307.084
