# Supplementary material for: An Integrative Pharmacology-Based Approach for Evaluating the Potential Effects of Purslane Seed in Diabetes Mellitus Treatment Using UHPLC-LTQ-Orbitrap and TCMIP V2.0
Source: Front Pharmacol. 2021 Feb 2;11:593693. doi: 10.3389/fphar.2020.593693 (PMC7884824; doi:10.3389/fphar.2020.593693)
Supplement: Supplementary file 2 [file table2.xlsx]

## Sheet: Sheet1
Table S2 MCXZ putative targets hit component were predicted by Drug Target Prediction Tool in TCMIP V2.0 databases.
Chemname	Drugbank_ID	Similarscore	Drug_name	Target_Uniprotid	Target_Name	Target_Genesymbol
caffeicacid	DB01880	1	3,4-Dihydroxycinnamic_Acid	P14174	Macrophage_migration_inhibitory_factor	MIF
caffeicacid	DB01880	1	3,4-Dihydroxycinnamic_Acid	P16113	Photoactive_yellow_protein	pyp
caffeicacid	DB01880	1	3,4-Dihydroxycinnamic_Acid	Q3IWB0	Tyrosine_ammonia-lyase	hutH
dopamine	DB00988	1	Dopamine	P08908	5-hydroxytryptamine_receptor_1A	HTR1A
dopamine	DB00988	1	Dopamine	P46098	5-hydroxytryptamine_receptor_3A	HTR3A
dopamine	DB00988	1	Dopamine	O95264	5-hydroxytryptamine_receptor_3B	HTR3B
dopamine	DB00988	1	Dopamine	P34969	5-hydroxytryptamine_receptor_7	HTR7
dopamine	DB00988	1	Dopamine	P21728	D(1A)_dopamine_receptor	DRD1
dopamine	DB00988	1	Dopamine	P21728	D(1A)_dopamine_receptor	DRD1
dopamine	DB00988	1	Dopamine	P21918	D(1B)_dopamine_receptor	DRD5
dopamine	DB00988	1	Dopamine	P21918	D(1B)_dopamine_receptor	DRD5
dopamine	DB00988	1	Dopamine	P14416	D(2)_dopamine_receptor	DRD2
dopamine	DB00988	1	Dopamine	P35462	D(3)_dopamine_receptor	DRD3
dopamine	DB00988	1	Dopamine	P21917	D(4)_dopamine_receptor	DRD4
dopamine	DB00988	1	Dopamine	P09172	Dopamine_beta-hydroxylase	DBH
dopamine	DB00988	1	Dopamine	Q01959	Sodium-dependent_dopamine_transporter	SLC6A3
dopamine	DB00988	1	Dopamine	P23975	Sodium-dependent_noradrenaline_transporter	SLC6A2
dopamine	DB00988	1	Dopamine	P31645	Sodium-dependent_serotonin_transporter	SLC6A4
dopamine	DB00988	1	Dopamine	P00441	Superoxide_dismutase_[Cu-Zn]	SOD1
dopamine	DB00988	1	Dopamine	Q05940	Synaptic_vesicular_amine_transporter	SLC18A2
Genistein	DB01645	1	Genistein	Q16678	Cytochrome_P450_1B1	CYP1B1
Genistein	DB01645	1	Genistein	P11388	DNA_topoisomerase_2-alpha	TOP2A
Genistein	DB01645	1	Genistein	P03372	Estrogen_receptor	ESR1
Genistein	DB01645	1	Genistein	Q92731	Estrogen_receptor_beta	ESR2
Genistein	DB01645	1	Genistein	Q99527	G-protein_coupled_estrogen_receptor_1	GPER1
Genistein	DB01645	1	Genistein	Q15788	Nuclear_receptor_coactivator_1	NCOA1
Genistein	DB01645	1	Genistein	Q15596	Nuclear_receptor_coactivator_2	NCOA2
Genistein	DB01645	1	Genistein	O75469	Nuclear_receptor_subfamily_1_group_I_member_2	NR1I2
Genistein	DB01645	1	Genistein	Q14289	Protein-tyrosine_kinase_2-beta	PTK2B
Genistein	DB01645	1	Genistein	P31749	RAC-alpha_serine/threonine-protein_kinase	AKT1
Genistein	DB01645	1	Genistein	P04278	Sex_hormone-binding_globulin	SHBG
Genistein	DB01645	1	Genistein	P11474	Steroid_hormone_receptor_ERR1	ESRRA
Genistein	DB01645	1	Genistein	O95718	Steroid_hormone_receptor_ERR2	ESRRB
glutathiose	DB00143	1	Glutathione	P15121	Aldose_reductase	AKR1B1
glutathiose	DB00143	1	Glutathione	P08684	Cytochrome_P450_3A4	CYP3A4
glutathiose	DB00143	1	Glutathione	O75715	Epididymal_secretory_glutathione_peroxidase	GPX5
glutathiose	DB00143	1	Glutathione	P19440	Gamma-glutamyltranspeptidase_1	GGT1
glutathiose	DB00143	1	Glutathione	P35754	Glutaredoxin-1	GLRX
glutathiose	DB00143	1	Glutathione	Q9NS18	Glutaredoxin-2,_mitochondrial	GLRX2
glutathiose	DB00143	1	Glutathione	P08263	Glutathione_S-transferase_A1	GSTA1
glutathiose	DB00143	1	Glutathione	P09210	Glutathione_S-transferase_A2	GSTA2
glutathiose	DB00143	1	Glutathione	Q16772	Glutathione_S-transferase_A3	GSTA3
glutathiose	DB00143	1	Glutathione	O15217	Glutathione_S-transferase_A4	GSTA4
glutathiose	DB00143	1	Glutathione	Q7RTV2	Glutathione_S-transferase_A5	GSTA5
glutathiose	DB00143	1	Glutathione	P09488	Glutathione_S-transferase_Mu_1	GSTM1
glutathiose	DB00143	1	Glutathione	P28161	Glutathione_S-transferase_Mu_2	GSTM2
glutathiose	DB00143	1	Glutathione	P21266	Glutathione_S-transferase_Mu_3	GSTM3
glutathiose	DB00143	1	Glutathione	Q03013	Glutathione_S-transferase_Mu_4	GSTM4
glutathiose	DB00143	1	Glutathione	P46439	Glutathione_S-transferase_Mu_5	GSTM5
glutathiose	DB00143	1	Glutathione	P09211	Glutathione_S-transferase_P	GSTP1
glutathiose	DB00143	1	Glutathione	Q9Y2Q3	Glutathione_S-transferase_kappa_1	GSTK1
glutathiose	DB00143	1	Glutathione	P78417	Glutathione_S-transferase_omega-1	GSTO1
glutathiose	DB00143	1	Glutathione	Q9H4Y5	Glutathione_S-transferase_omega-2	GSTO2
glutathiose	DB00143	1	Glutathione	P30711	Glutathione_S-transferase_theta-1	GSTT1
glutathiose	DB00143	1	Glutathione	Q6NSD4	Glutathione_peroxidase	GPX1
glutathiose	DB00143	1	Glutathione	P07203	Glutathione_peroxidase_1	GPX1
glutathiose	DB00143	1	Glutathione	P18283	Glutathione_peroxidase_2	GPX2
glutathiose	DB00143	1	Glutathione	P22352	Glutathione_peroxidase_3	GPX3
glutathiose	DB00143	1	Glutathione	P59796	Glutathione_peroxidase_6	GPX6
glutathiose	DB00143	1	Glutathione	Q96SL4	Glutathione_peroxidase_7	GPX7
glutathiose	DB00143	1	Glutathione	P00390	Glutathione_reductase,_mitochondrial	GSR
glutathiose	DB00143	1	Glutathione	P48637	Glutathione_synthetase	GSS
glutathiose	DB00143	1	Glutathione	O60760	Hematopoietic_prostaglandin_D_synthase	HPGDS
glutathiose	DB00143	1	Glutathione	Q16775	Hydroxyacylglutathione_hydrolase,_mitochondrial	HAGH
glutathiose	DB00143	1	Glutathione	Q04760	Lactoylglutathione_lyase	GLO1
glutathiose	DB00143	1	Glutathione	Q16873	Leukotriene_C4_synthase	LTC4S
glutathiose	DB00143	1	Glutathione	O43708	Maleylacetoacetate_isomerase	GSTZ1
glutathiose	DB00143	1	Glutathione	P14780	Matrix_metalloproteinase-9	MMP9
glutathiose	DB00143	1	Glutathione	P10620	Microsomal_glutathione_S-transferase_1	MGST1
glutathiose	DB00143	1	Glutathione	Q99735	Microsomal_glutathione_S-transferase_2	MGST2
glutathiose	DB00143	1	Glutathione	O14880	Microsomal_glutathione_S-transferase_3	MGST3
glutathiose	DB00143	1	Glutathione	P36969	Phospholipid_hydroperoxide_glutathione_peroxidase,_mitochondrial	GPX4
glutathiose	DB00143	1	Glutathione	Q8TED1	Probable_glutathione_peroxidase_8	GPX8
glutathiose	DB00143	1	Glutathione	P10768	S-formylglutathione_hydrolase	ESD
glutathiose	DB00143	1	Glutathione	O95881	Thioredoxin_domain-containing_protein_12	TXNDC12
hesperidin	DB08995	1	Diosmin	P35869	Aryl_hydrocarbon_receptor	AHR
hesperidin	DB04703	1	Hesperidin	Q96GD4	Aurora_kinase_B	AURKB
kaempferol	DB01852	1	Kaempherol	Q6NUS8	UDP-glucuronosyltransferase_3A1	UGT3A1
Levodopa	DB01235	1	Levodopa	P21728	D(1A)_dopamine_receptor	DRD1
Levodopa	DB01235	1	Levodopa	P21918	D(1B)_dopamine_receptor	DRD5
Levodopa	DB01235	1	Levodopa	P14416	D(2)_dopamine_receptor	DRD2
Levodopa	DB01235	1	Levodopa	P35462	D(3)_dopamine_receptor	DRD3
Levodopa	DB01235	1	Levodopa	P21917	D(4)_dopamine_receptor	DRD4
L-Isoleucine	DB00167	1	Isoleucine	P54687	Branched-chain-amino-acid_aminotransferase,_cytosolic	BCAT1
L-Isoleucine	DB00167	1	Isoleucine	O15382	Branched-chain-amino-acid_aminotransferase,_mitochondrial	BCAT2
L-Isoleucine	DB00167	1	Isoleucine	P41252	Isoleucine--tRNA_ligase,_cytoplasmic	IARS
L-Isoleucine	DB00167	1	Isoleucine	Q9NSE4	Isoleucine--tRNA_ligase,_mitochondrial	IARS2
L-Isoleucine	DB00167	1	Isoleucine	P45954	Short/branched_chain_specific_acyl-CoA_dehydrogenase,_mitochondrial	ACADSB
noradrenaline	DB00368	1	Norepinephrine	P35348	Alpha-1A_adrenergic_receptor	ADRA1A
noradrenaline	DB00368	1	Norepinephrine	P35368	Alpha-1B_adrenergic_receptor	ADRA1B
noradrenaline	DB00368	1	Norepinephrine	P25100	Alpha-1D_adrenergic_receptor	ADRA1D
noradrenaline	DB00368	1	Norepinephrine	P08913	Alpha-2A_adrenergic_receptor	ADRA2A
noradrenaline	DB00368	1	Norepinephrine	P18089	Alpha-2B_adrenergic_receptor	ADRA2B
noradrenaline	DB00368	1	Norepinephrine	P18825	Alpha-2C_adrenergic_receptor	ADRA2C
noradrenaline	DB00368	1	Norepinephrine	P08588	Beta-1_adrenergic_receptor	ADRB1
noradrenaline	DB00368	1	Norepinephrine	P07550	Beta-2_adrenergic_receptor	ADRB2
noradrenaline	DB00368	1	Norepinephrine	P13945	Beta-3_adrenergic_receptor	ADRB3
noradrenaline	DB00368	1	Norepinephrine	P54219	Chromaffin_granule_amine_transporter	SLC18A1
noradrenaline	DB00368	1	Norepinephrine	P00439	Phenylalanine-4-hydroxylase	PAH
noradrenaline	DB00368	1	Norepinephrine	Q05940	Synaptic_vesicular_amine_transporter	SLC18A2
Lupeol	DB00153	0.9706	Ergocalciferol	P11473	Vitamin_D3_receptor	VDR
kaempferol	DB04216	0.9643	Quercetin	Q5G940	3-hydroxyacyl-[acyl-carrier-protein]_dehydratase_FabZ	fabZ
kaempferol	DB04216	0.9643	Quercetin	Q6NVY1	3-hydroxyisobutyryl-CoA_hydrolase,_mitochondrial	HIBCH
kaempferol	DB04216	0.9643	Quercetin	P25705	ATP_synthase_subunit_alpha,_mitochondrial	ATP5A1
kaempferol	DB04216	0.9643	Quercetin	P06576	ATP_synthase_subunit_beta,_mitochondrial	ATP5B
kaempferol	DB04216	0.9643	Quercetin	P36542	ATP_synthase_subunit_gamma,_mitochondrial	ATP5C1
kaempferol	DB04216	0.9643	Quercetin	P60709	Actin,_cytoplasmic_1	ACTB
kaempferol	DB04216	0.9643	Quercetin	P35869	Aryl_hydrocarbon_receptor	AHR
kaempferol	DB04216	0.9643	Quercetin	P17676	CCAAT/enhancer-binding_protein_beta	CEBPB
kaempferol	DB04216	0.9643	Quercetin	P16152	Carbonyl_reductase_[NADPH]_1	CBR1
kaempferol	DB04216	0.9643	Quercetin	P68400	Casein_kinase_II_subunit_alpha	CSNK2A1
kaempferol	DB04216	0.9643	Quercetin	P67870	Casein_kinase_II_subunit_beta	CSNK2B
kaempferol	DB04216	0.9643	Quercetin	Q16678	Cytochrome_P450_1B1	CYP1B1
kaempferol	DB04216	0.9643	Quercetin	P03372	Estrogen_receptor	ESR1
kaempferol	DB04216	0.9643	Quercetin	Q92731	Estrogen_receptor_beta	ESR2
kaempferol	DB04216	0.9643	Quercetin	O00303	Eukaryotic_translation_initiation_factor_3_subunit_F	EIF3F
kaempferol	DB04216	0.9643	Quercetin	Q9AIU0	HTH-type_transcriptional_regulator_TtgR	ttgR
kaempferol	DB04216	0.9643	Quercetin	P54652	Heat_shock-related_70_kDa_protein_2	HSPA2
kaempferol	DB04216	0.9643	Quercetin	P07900	Heat_shock_protein_HSP_90-alpha	HSP90AA1
kaempferol	DB04216	0.9643	Quercetin	O75469	Nuclear_receptor_subfamily_1_group_I_member_2	NR1I2
kaempferol	DB04216	0.9643	Quercetin	P48736	Phosphatidylinositol_4,5-bisphosphate_3-kinase_catalytic_subunit_gamma_isoform	PIK3CG
kaempferol	DB02375	0.9643	Myricetin	P48736	Phosphatidylinositol_4,5-bisphosphate_3-kinase_catalytic_subunit_gamma_isoform	PIK3CG
kaempferol	DB04216	0.9643	Quercetin	P16083	Ribosyldihydronicotinamide_dehydrogenase_[quinone]	NQO2
kaempferol	DB04216	0.9643	Quercetin	Q9Y230	RuvB-like_2	RUVBL2
kaempferol	DB04216	0.9643	Quercetin	O94768	Serine/threonine-protein_kinase_17B	STK17B
kaempferol	DB04216	0.9643	Quercetin	P11309	Serine/threonine-protein_kinase_pim-1	PIM1
kaempferol	DB08230	0.9643	5,7-DIHYDROXY-2-(3,4,5-TRIHYDROXYPHENYL)-4H-CHROMEN-4-ONE	P11309	Serine/threonine-protein_kinase_pim-1	PIM1
kaempferol	DB04216	0.9643	Quercetin	P04278	Sex_hormone-binding_globulin	SHBG
kaempferol	DB04216	0.9643	Quercetin	Q15393	Splicing_factor_3B_subunit_3	SF3B3
kaempferol	DB04216	0.9643	Quercetin	P08631	Tyrosine-protein_kinase_HCK	HCK
kaempferol	DB02375	0.9643	Myricetin	P23458	Tyrosine-protein_kinase_JAK1	JAK1
kaempferol	DB04216	0.9643	Quercetin	Q6NUS8	UDP-glucuronosyltransferase_3A1	UGT3A1
kaempferol	DB04216	0.9643	Quercetin	P22314	Ubiquitin-like_modifier-activating_enzyme_1	UBA1
Genistein	DB01852	0.963	Kaempherol	Q6NUS8	UDP-glucuronosyltransferase_3A1	UGT3A1
kaempferol	DB01645	0.963	Genistein	Q16678	Cytochrome_P450_1B1	CYP1B1
kaempferol	DB01645	0.963	Genistein	P11388	DNA_topoisomerase_2-alpha	TOP2A
kaempferol	DB01645	0.963	Genistein	P03372	Estrogen_receptor	ESR1
kaempferol	DB01645	0.963	Genistein	Q92731	Estrogen_receptor_beta	ESR2
kaempferol	DB01645	0.963	Genistein	Q99527	G-protein_coupled_estrogen_receptor_1	GPER1
kaempferol	DB01645	0.963	Genistein	Q15788	Nuclear_receptor_coactivator_1	NCOA1
kaempferol	DB01645	0.963	Genistein	Q15596	Nuclear_receptor_coactivator_2	NCOA2
kaempferol	DB01645	0.963	Genistein	O75469	Nuclear_receptor_subfamily_1_group_I_member_2	NR1I2
kaempferol	DB01645	0.963	Genistein	Q14289	Protein-tyrosine_kinase_2-beta	PTK2B
kaempferol	DB01645	0.963	Genistein	P31749	RAC-alpha_serine/threonine-protein_kinase	AKT1
kaempferol	DB01645	0.963	Genistein	P04278	Sex_hormone-binding_globulin	SHBG
kaempferol	DB01645	0.963	Genistein	P11474	Steroid_hormone_receptor_ERR1	ESRRA
kaempferol	DB01645	0.963	Genistein	O95718	Steroid_hormone_receptor_ERR2	ESRRB
Daidzein	DB01645	0.9615	Genistein	Q16678	Cytochrome_P450_1B1	CYP1B1
Daidzein	DB01645	0.9615	Genistein	P11388	DNA_topoisomerase_2-alpha	TOP2A
Daidzein	DB01645	0.9615	Genistein	P03372	Estrogen_receptor	ESR1
Daidzein	DB01645	0.9615	Genistein	Q92731	Estrogen_receptor_beta	ESR2
Daidzein	DB01645	0.9615	Genistein	Q99527	G-protein_coupled_estrogen_receptor_1	GPER1
Daidzein	DB07764	0.9615	FLUORESCIN	P01857	Ig_gamma-1_chain_C_region	IGHG1
Daidzein	DB01645	0.9615	Genistein	Q15788	Nuclear_receptor_coactivator_1	NCOA1
Daidzein	DB01645	0.9615	Genistein	Q15596	Nuclear_receptor_coactivator_2	NCOA2
Daidzein	DB01645	0.9615	Genistein	O75469	Nuclear_receptor_subfamily_1_group_I_member_2	NR1I2
Daidzein	DB01645	0.9615	Genistein	Q14289	Protein-tyrosine_kinase_2-beta	PTK2B
Daidzein	DB01645	0.9615	Genistein	P31749	RAC-alpha_serine/threonine-protein_kinase	AKT1
Daidzein	DB01645	0.9615	Genistein	P04278	Sex_hormone-binding_globulin	SHBG
Daidzein	DB01645	0.9615	Genistein	P11474	Steroid_hormone_receptor_ERR1	ESRRA
Daidzein	DB01645	0.9615	Genistein	O95718	Steroid_hormone_receptor_ERR2	ESRRB
protocatechuate	DB01880	0.9524	3,4-Dihydroxycinnamic_Acid	P14174	Macrophage_migration_inhibitory_factor	MIF
protocatechuate	DB01880	0.9524	3,4-Dihydroxycinnamic_Acid	P16113	Photoactive_yellow_protein	pyp
protocatechuate	DB01880	0.9524	3,4-Dihydroxycinnamic_Acid	Q3IWB0	Tyrosine_ammonia-lyase	hutH
hesperidin	DB01698	0.95	Rutin	P42330	Aldo-keto_reductase_family_1_member_C3	AKR1C3
hesperidin	DB01698	0.95	Rutin	P16152	Carbonyl_reductase_[NADPH]_1	CBR1
Lupeol	DB00169	0.9429	Cholecalciferol	P11473	Vitamin_D3_receptor	VDR
Lupeol	DB01070	0.9412	Dihydrotachysterol	P11473	Vitamin_D3_receptor	VDR
Genistein	DB04216	0.9286	Quercetin	Q5G940	3-hydroxyacyl-[acyl-carrier-protein]_dehydratase_FabZ	fabZ
Genistein	DB04216	0.9286	Quercetin	Q6NVY1	3-hydroxyisobutyryl-CoA_hydrolase,_mitochondrial	HIBCH
Genistein	DB04216	0.9286	Quercetin	P25705	ATP_synthase_subunit_alpha,_mitochondrial	ATP5A1
Genistein	DB04216	0.9286	Quercetin	P06576	ATP_synthase_subunit_beta,_mitochondrial	ATP5B
Genistein	DB04216	0.9286	Quercetin	P36542	ATP_synthase_subunit_gamma,_mitochondrial	ATP5C1
Genistein	DB04216	0.9286	Quercetin	P60709	Actin,_cytoplasmic_1	ACTB
Genistein	DB04216	0.9286	Quercetin	P35869	Aryl_hydrocarbon_receptor	AHR
Genistein	DB04216	0.9286	Quercetin	P17676	CCAAT/enhancer-binding_protein_beta	CEBPB
Genistein	DB04216	0.9286	Quercetin	P16152	Carbonyl_reductase_[NADPH]_1	CBR1
Genistein	DB04216	0.9286	Quercetin	P68400	Casein_kinase_II_subunit_alpha	CSNK2A1
Genistein	DB04216	0.9286	Quercetin	P67870	Casein_kinase_II_subunit_beta	CSNK2B
Genistein	DB04216	0.9286	Quercetin	Q16678	Cytochrome_P450_1B1	CYP1B1
Genistein	DB04216	0.9286	Quercetin	P03372	Estrogen_receptor	ESR1
Genistein	DB04216	0.9286	Quercetin	Q92731	Estrogen_receptor_beta	ESR2
Genistein	DB04216	0.9286	Quercetin	O00303	Eukaryotic_translation_initiation_factor_3_subunit_F	EIF3F
Genistein	DB04216	0.9286	Quercetin	Q9AIU0	HTH-type_transcriptional_regulator_TtgR	ttgR
Genistein	DB04216	0.9286	Quercetin	P54652	Heat_shock-related_70_kDa_protein_2	HSPA2
Genistein	DB04216	0.9286	Quercetin	P07900	Heat_shock_protein_HSP_90-alpha	HSP90AA1
Genistein	DB04216	0.9286	Quercetin	O75469	Nuclear_receptor_subfamily_1_group_I_member_2	NR1I2
Genistein	DB04216	0.9286	Quercetin	P48736	Phosphatidylinositol_4,5-bisphosphate_3-kinase_catalytic_subunit_gamma_isoform	PIK3CG
Genistein	DB02375	0.9286	Myricetin	P48736	Phosphatidylinositol_4,5-bisphosphate_3-kinase_catalytic_subunit_gamma_isoform	PIK3CG
Genistein	DB04216	0.9286	Quercetin	P16083	Ribosyldihydronicotinamide_dehydrogenase_[quinone]	NQO2
Genistein	DB04216	0.9286	Quercetin	Q9Y230	RuvB-like_2	RUVBL2
Genistein	DB04216	0.9286	Quercetin	O94768	Serine/threonine-protein_kinase_17B	STK17B
Genistein	DB04216	0.9286	Quercetin	P11309	Serine/threonine-protein_kinase_pim-1	PIM1
Genistein	DB08230	0.9286	5,7-DIHYDROXY-2-(3,4,5-TRIHYDROXYPHENYL)-4H-CHROMEN-4-ONE	P11309	Serine/threonine-protein_kinase_pim-1	PIM1
Genistein	DB04216	0.9286	Quercetin	P04278	Sex_hormone-binding_globulin	SHBG
Genistein	DB04216	0.9286	Quercetin	Q15393	Splicing_factor_3B_subunit_3	SF3B3
Genistein	DB04216	0.9286	Quercetin	P08631	Tyrosine-protein_kinase_HCK	HCK
Genistein	DB02375	0.9286	Myricetin	P23458	Tyrosine-protein_kinase_JAK1	JAK1
Genistein	DB04216	0.9286	Quercetin	Q6NUS8	UDP-glucuronosyltransferase_3A1	UGT3A1
Genistein	DB04216	0.9286	Quercetin	P22314	Ubiquitin-like_modifier-activating_enzyme_1	UBA1
kaempferol	DB07795	0.9286	Fisetin	Q00534	Cyclin-dependent_kinase_6	CDK6
kaempferol	DB07795	0.9286	Fisetin	Q01043	Cyclin_homolog	72
Daidzein	DB07795	0.9259	Fisetin	Q00534	Cyclin-dependent_kinase_6	CDK6
Daidzein	DB07795	0.9259	Fisetin	Q01043	Cyclin_homolog	72
Daidzein	DB01852	0.9259	Kaempherol	Q6NUS8	UDP-glucuronosyltransferase_3A1	UGT3A1
Genistein	DB07764	0.9259	FLUORESCIN	P01857	Ig_gamma-1_chain_C_region	IGHG1
glutathiose	DB03470	0.925	Trypanothione	P28593	Trypanothione_reductase	TPR
Genistein	DB07352	0.9231	Apigenin	Q5G940	3-hydroxyacyl-[acyl-carrier-protein]_dehydratase_FabZ	fabZ
glutathiose	DB03408	0.9189	gamma-Glutamylcysteine	P48637	Glutathione_synthetase	GSS
Lupeol	DB00146	0.9189	Calcifediol	P11473	Vitamin_D3_receptor	VDR
Lupeol	DB03696	0.9167	Lanosterol	P48449	Lanosterol_synthase	LSS
caffeicacid	DB08636	0.9091	2-Hydroxybenzalpyruvate	Q51948	2-hydroxychromene-2-carboxylate_isomerase	nahD
protocatechuate	DB01672	0.9091	2,3-Dihydroxy-Benzoic_Acid	P40871	2,3-dihydroxybenzoate-AMP_ligase	dhbE
protocatechuate	DB01672	0.9091	2,3-Dihydroxy-Benzoic_Acid	P80188	Neutrophil_gelatinase-associated_lipocalin	LCN2
hesperidin	DB02115	0.9024	Daidzin	P05091	Aldehyde_dehydrogenase,_mitochondrial	ALDH2
glutathiose	DB04153	0.9	S-Hydroxymethyl_Glutathione	P11766	Alcohol_dehydrogenase_class-3	ADH5
glutathiose	DB05446	0.9	LJP_1082	P02749	Beta-2-glycoprotein_1	APOH
N-trans-feruloyltyramine	DB08754	0.8974	(2E)-3-(3,4-DIHYDROXYPHENYL)-N-[2-(4-HYDROXYPHENYL)ETHYL]ACRYLAMIDE	Q672W7	Peptide_deformylase	def
kaempferol	DB08049	0.8966	7,8-dihydroxy-4-phenyl-2H-chromen-2-one	P21964	Catechol_O-methyltransferase	COMT
Daidzein	DB04216	0.8929	Quercetin	Q5G940	3-hydroxyacyl-[acyl-carrier-protein]_dehydratase_FabZ	fabZ
Daidzein	DB04216	0.8929	Quercetin	Q6NVY1	3-hydroxyisobutyryl-CoA_hydrolase,_mitochondrial	HIBCH
Daidzein	DB04216	0.8929	Quercetin	P25705	ATP_synthase_subunit_alpha,_mitochondrial	ATP5A1
Daidzein	DB04216	0.8929	Quercetin	P06576	ATP_synthase_subunit_beta,_mitochondrial	ATP5B
Daidzein	DB04216	0.8929	Quercetin	P36542	ATP_synthase_subunit_gamma,_mitochondrial	ATP5C1
Daidzein	DB04216	0.8929	Quercetin	P60709	Actin,_cytoplasmic_1	ACTB
Daidzein	DB04216	0.8929	Quercetin	P35869	Aryl_hydrocarbon_receptor	AHR
Daidzein	DB04216	0.8929	Quercetin	P17676	CCAAT/enhancer-binding_protein_beta	CEBPB
Daidzein	DB04216	0.8929	Quercetin	P16152	Carbonyl_reductase_[NADPH]_1	CBR1
Daidzein	DB04216	0.8929	Quercetin	P68400	Casein_kinase_II_subunit_alpha	CSNK2A1
Daidzein	DB04216	0.8929	Quercetin	P67870	Casein_kinase_II_subunit_beta	CSNK2B
Daidzein	DB08049	0.8929	7,8-dihydroxy-4-phenyl-2H-chromen-2-one	P21964	Catechol_O-methyltransferase	COMT
Daidzein	DB04216	0.8929	Quercetin	Q16678	Cytochrome_P450_1B1	CYP1B1
Daidzein	DB04216	0.8929	Quercetin	P03372	Estrogen_receptor	ESR1
Daidzein	DB04216	0.8929	Quercetin	Q92731	Estrogen_receptor_beta	ESR2
Daidzein	DB04216	0.8929	Quercetin	O00303	Eukaryotic_translation_initiation_factor_3_subunit_F	EIF3F
Daidzein	DB04216	0.8929	Quercetin	Q9AIU0	HTH-type_transcriptional_regulator_TtgR	ttgR
Daidzein	DB04216	0.8929	Quercetin	P54652	Heat_shock-related_70_kDa_protein_2	HSPA2
Daidzein	DB04216	0.8929	Quercetin	P07900	Heat_shock_protein_HSP_90-alpha	HSP90AA1
Daidzein	DB04216	0.8929	Quercetin	O75469	Nuclear_receptor_subfamily_1_group_I_member_2	NR1I2
Daidzein	DB04216	0.8929	Quercetin	P48736	Phosphatidylinositol_4,5-bisphosphate_3-kinase_catalytic_subunit_gamma_isoform	PIK3CG
Daidzein	DB02375	0.8929	Myricetin	P48736	Phosphatidylinositol_4,5-bisphosphate_3-kinase_catalytic_subunit_gamma_isoform	PIK3CG
Daidzein	DB04216	0.8929	Quercetin	P16083	Ribosyldihydronicotinamide_dehydrogenase_[quinone]	NQO2
Daidzein	DB04216	0.8929	Quercetin	Q9Y230	RuvB-like_2	RUVBL2
Daidzein	DB04216	0.8929	Quercetin	O94768	Serine/threonine-protein_kinase_17B	STK17B
Daidzein	DB04216	0.8929	Quercetin	P11309	Serine/threonine-protein_kinase_pim-1	PIM1
Daidzein	DB08230	0.8929	5,7-DIHYDROXY-2-(3,4,5-TRIHYDROXYPHENYL)-4H-CHROMEN-4-ONE	P11309	Serine/threonine-protein_kinase_pim-1	PIM1
Daidzein	DB04216	0.8929	Quercetin	P04278	Sex_hormone-binding_globulin	SHBG
Daidzein	DB04216	0.8929	Quercetin	Q15393	Splicing_factor_3B_subunit_3	SF3B3
Daidzein	DB04216	0.8929	Quercetin	P08631	Tyrosine-protein_kinase_HCK	HCK
Daidzein	DB02375	0.8929	Myricetin	P23458	Tyrosine-protein_kinase_JAK1	JAK1
Daidzein	DB04216	0.8929	Quercetin	Q6NUS8	UDP-glucuronosyltransferase_3A1	UGT3A1
Daidzein	DB04216	0.8929	Quercetin	P22314	Ubiquitin-like_modifier-activating_enzyme_1	UBA1
Genistein	DB03467	0.8929	Naringenin	Q04828	Aldo-keto_reductase_family_1_member_C1	AKR1C1
Genistein	DB03467	0.8929	Naringenin	P11511	Aromatase	CYP19A1
Genistein	DB07795	0.8929	Fisetin	Q00534	Cyclin-dependent_kinase_6	CDK6
Genistein	DB07795	0.8929	Fisetin	Q01043	Cyclin_homolog	72
Genistein	DB03467	0.8929	Naringenin	Q16678	Cytochrome_P450_1B1	CYP1B1
Genistein	DB03467	0.8929	Naringenin	P03372	Estrogen_receptor	ESR1
Genistein	DB03467	0.8929	Naringenin	Q92731	Estrogen_receptor_beta	ESR2
Genistein	DB03467	0.8929	Naringenin	Q9AIU0	HTH-type_transcriptional_regulator_TtgR	ttgR
Genistein	DB03467	0.8929	Naringenin	Q9P2N6	KAT8_regulatory_NSL_complex_subunit_3	KANSL3
Genistein	DB03467	0.8929	Naringenin	P04278	Sex_hormone-binding_globulin	SHBG
kaempferol	DB07764	0.8929	FLUORESCIN	P01857	Ig_gamma-1_chain_C_region	IGHG1
glutathiose	DB03582	0.8919	N~2~-Succinylornithine	P76216	N-succinylarginine_dihydrolase	astB
kaempferol	DB07352	0.8889	Apigenin	Q5G940	3-hydroxyacyl-[acyl-carrier-protein]_dehydratase_FabZ	fabZ
Lupeol	DB04540	0.8889	Cholesterol	Q9ULY5	C-type_lectin_domain_family_4_member_E	CLEC4E
Lupeol	DB04540	0.8889	Cholesterol	P35398	Nuclear_receptor_ROR-alpha	RORA
Lupeol	DB04540	0.8889	Cholesterol	Q14994	Nuclear_receptor_subfamily_1_group_I_member_3	NR1I3
Lupeol	DB04540	0.8889	Cholesterol	P11473	Vitamin_D3_receptor	VDR
Protocatechualdehyde	DB02232	0.8889	1,2-Dihydroxybenzene	P47228	Biphenyl-2,3-diol_1,2-dioxygenase	bphC
Protocatechualdehyde	DB02232	0.8889	1,2-Dihydroxybenzene	P07773	Catechol_1,2-dioxygenase	catA
Levodopa	DB00968	0.8857	Methyldopa	P08913	Alpha-2A_adrenergic_receptor	ADRA2A
Levodopa	DB00968	0.8857	Methyldopa	P20711	Aromatic-L-amino-acid_decarboxylase	DDC
Daidzein	DB07352	0.8846	Apigenin	Q5G940	3-hydroxyacyl-[acyl-carrier-protein]_dehydratase_FabZ	fabZ
Levodopa	DB07979	0.8788	(2E)-3-(3,4-DIHYDROXYPHENYL)-2-IMINOPROPANOIC_ACID	P14920	D-amino-acid_oxidase	DAO
glutathiose	DB04701	0.878	S-METHYL-GLUTATHIONE	P28161	Glutathione_S-transferase_Mu_2	GSTM2
glutathiose	DB03310	0.878	Glutathione_disulfide	P28161	Glutathione_S-transferase_Mu_2	GSTM2
glutathiose	DB03310	0.878	Glutathione_disulfide	P00390	Glutathione_reductase,_mitochondrial	GSR
hesperidin	DB13155	0.878	Esculin	P10275	Androgen_receptor	AR
kaempferol	DB13983	0.871	5,7,2鈥?trihydroxy-6,8-dimethoxyflavone	P14867	Gamma-aminobutyric_acid_receptor_subunit_alpha-1	GABRA1
kaempferol	DB13983	0.871	5,7,2鈥?trihydroxy-6,8-dimethoxyflavone	P47869	Gamma-aminobutyric_acid_receptor_subunit_alpha-2	GABRA2
kaempferol	DB13983	0.871	5,7,2鈥?trihydroxy-6,8-dimethoxyflavone	P34903	Gamma-aminobutyric_acid_receptor_subunit_alpha-3	GABRA3
kaempferol	DB13983	0.871	5,7,2鈥?trihydroxy-6,8-dimethoxyflavone	P48169	Gamma-aminobutyric_acid_receptor_subunit_alpha-4	GABRA4
kaempferol	DB13983	0.871	5,7,2鈥?trihydroxy-6,8-dimethoxyflavone	P31644	Gamma-aminobutyric_acid_receptor_subunit_alpha-5	GABRA5
kaempferol	DB13983	0.871	5,7,2鈥?trihydroxy-6,8-dimethoxyflavone	Q16445	Gamma-aminobutyric_acid_receptor_subunit_alpha-6	GABRA6
kaempferol	DB13983	0.871	5,7,2鈥?trihydroxy-6,8-dimethoxyflavone	Q8N1C3	Gamma-aminobutyric_acid_receptor_subunit_gamma-1	GABRG1
kaempferol	DB13983	0.871	5,7,2鈥?trihydroxy-6,8-dimethoxyflavone	P18507	Gamma-aminobutyric_acid_receptor_subunit_gamma-2	GABRG2
kaempferol	DB13983	0.871	5,7,2鈥?trihydroxy-6,8-dimethoxyflavone	Q99928	Gamma-aminobutyric_acid_receptor_subunit_gamma-3	GABRG3
Levodopa	DB03552	0.871	3-Tyrosine	P07101	Tyrosine_3-monooxygenase	TH
caffeicacid	DB01672	0.8696	2,3-Dihydroxy-Benzoic_Acid	P40871	2,3-dihydroxybenzoate-AMP_ligase	dhbE
caffeicacid	DB01672	0.8696	2,3-Dihydroxy-Benzoic_Acid	P80188	Neutrophil_gelatinase-associated_lipocalin	LCN2
Lupeol	DB06410	0.8684	Doxercalciferol	P11473	Vitamin_D3_receptor	VDR
Lupeol	DB06710	0.8649	Methyltestosterone	P10275	Androgen_receptor	AR
Lupeol	DB01564	0.8649	Calusterone	P10275	Androgen_receptor	AR
Lupeol	DB11429	0.8649	Mibolerone	P10275	Androgen_receptor	AR
Lupeol	DB06710	0.8649	Methyltestosterone	P03372	Estrogen_receptor	ESR1
protocatechuate	DB08636	0.8636	2-Hydroxybenzalpyruvate	Q51948	2-hydroxychromene-2-carboxylate_isomerase	nahD
Genistein	DB08049	0.8621	7,8-dihydroxy-4-phenyl-2H-chromen-2-one	P21964	Catechol_O-methyltransferase	COMT
kaempferol	DB03467	0.8621	Naringenin	Q04828	Aldo-keto_reductase_family_1_member_C1	AKR1C1
kaempferol	DB03467	0.8621	Naringenin	P11511	Aromatase	CYP19A1
kaempferol	DB03467	0.8621	Naringenin	Q16678	Cytochrome_P450_1B1	CYP1B1
kaempferol	DB03467	0.8621	Naringenin	P03372	Estrogen_receptor	ESR1
kaempferol	DB03467	0.8621	Naringenin	Q92731	Estrogen_receptor_beta	ESR2
kaempferol	DB03467	0.8621	Naringenin	Q9AIU0	HTH-type_transcriptional_regulator_TtgR	ttgR
kaempferol	DB03467	0.8621	Naringenin	Q9P2N6	KAT8_regulatory_NSL_complex_subunit_3	KANSL3
kaempferol	DB03467	0.8621	Naringenin	P04278	Sex_hormone-binding_globulin	SHBG
Lupeol	DB01431	0.8611	Allylestrenol	P03372	Estrogen_receptor	ESR1
Lupeol	DB01431	0.8611	Allylestrenol	P06401	Progesterone_receptor	PGR
Daidzein	DB03467	0.8571	Naringenin	Q04828	Aldo-keto_reductase_family_1_member_C1	AKR1C1
Daidzein	DB03467	0.8571	Naringenin	P11511	Aromatase	CYP19A1
Daidzein	DB03467	0.8571	Naringenin	Q16678	Cytochrome_P450_1B1	CYP1B1
Daidzein	DB03467	0.8571	Naringenin	P03372	Estrogen_receptor	ESR1
Daidzein	DB03467	0.8571	Naringenin	Q92731	Estrogen_receptor_beta	ESR2
Daidzein	DB03467	0.8571	Naringenin	Q9AIU0	HTH-type_transcriptional_regulator_TtgR	ttgR
Daidzein	DB03467	0.8571	Naringenin	Q9P2N6	KAT8_regulatory_NSL_complex_subunit_3	KANSL3
Daidzein	DB03467	0.8571	Naringenin	P04278	Sex_hormone-binding_globulin	SHBG
Protocatechualdehyde	DB01880	0.8571	3,4-Dihydroxycinnamic_Acid	P14174	Macrophage_migration_inhibitory_factor	MIF
Protocatechualdehyde	DB01880	0.8571	3,4-Dihydroxycinnamic_Acid	P16113	Photoactive_yellow_protein	pyp
Protocatechualdehyde	DB01880	0.8571	3,4-Dihydroxycinnamic_Acid	Q3IWB0	Tyrosine_ammonia-lyase	hutH
N-trans-feruloyltyramine	DB08753	0.8537	4-{(1E)-3-OXO-3-[(2-PHENYLETHYL)AMINO]PROP-1-EN-1-YL}-1,2-PHENYLENE_DIACETATE	Q672W7	Peptide_deformylase	def
Lupeol	DB00136	0.85	Calcitriol	P31260	Homeobox_protein_Hox-A10	HOXA10
Lupeol	DB00136	0.85	Calcitriol	P11473	Vitamin_D3_receptor	VDR
Monopalmitin	DB07416	0.8485	(2S)-2-(BUTYRYLOXY)-3-HYDROXYPROPYL_NONANOATE	P01834	Ig_kappa_chain_C_region	IGKC
Monopalmitin	DB07416	0.8485	(2S)-2-(BUTYRYLOXY)-3-HYDROXYPROPYL_NONANOATE	P0A334	pH-gated_potassium_channel_KcsA	kcsA
Monopalmitin	DB07416	0.8485	(2S)-2-(BUTYRYLOXY)-3-HYDROXYPROPYL_NONANOATE	P0A333	pH-gated_potassium_channel_KcsA	kcsA
Daidzein	DB04429	0.8462	4'-Hydroxyflavanone	P04278	Sex_hormone-binding_globulin	SHBG
Lupeol	DB01436	0.8462	Alfacalcidol	O15528	25-hydroxyvitamin_D-1_alpha_hydroxylase,_mitochondrial	CYP27B1
Lupeol	DB01436	0.8462	Alfacalcidol	P19793	Retinoic_acid_receptor_RXR-alpha	RXRA
Lupeol	DB01436	0.8462	Alfacalcidol	P11473	Vitamin_D3_receptor	VDR
p-Hydroxybenzaldehyde	DB09526	0.8462	Hydroquinone	P14679	Tyrosinase	TYR
syringin	DB04681	0.8462	BETA-METHYLLACTOSIDE	P16442	Histo-blood_group_ABO_system_transferase	ABO
kaempferol	DB12116	0.8438	Epigallocatechin_gallate	P35869	Aryl_hydrocarbon_receptor	AHR
kaempferol	DB12116	0.8438	Epigallocatechin_gallate	P26358	DNA_(cytosine-5)-methyltransferase_1	DNMT1
kaempferol	DB12116	0.8438	Epigallocatechin_gallate	Q86XF0	Dihydrofolate_reductase,_mitochondrial	DHFRL1
kaempferol	DB01094	0.8438	Hesperetin	P55157	Microsomal_triglyceride_transfer_protein_large_subunit	MTTP
kaempferol	DB01094	0.8438	Hesperetin	P04278	Sex_hormone-binding_globulin	SHBG
kaempferol	DB01094	0.8438	Hesperetin	P35610	Sterol_O-acyltransferase_1	SOAT1
kaempferol	DB01094	0.8438	Hesperetin	O75908	Sterol_O-acyltransferase_2	SOAT2
noradrenaline	DB00668	0.8438	Epinephrine	P35348	Alpha-1A_adrenergic_receptor	ADRA1A
noradrenaline	DB00668	0.8438	Epinephrine	P35368	Alpha-1B_adrenergic_receptor	ADRA1B
noradrenaline	DB00668	0.8438	Epinephrine	P25100	Alpha-1D_adrenergic_receptor	ADRA1D
noradrenaline	DB00668	0.8438	Epinephrine	P08913	Alpha-2A_adrenergic_receptor	ADRA2A
noradrenaline	DB00668	0.8438	Epinephrine	P18089	Alpha-2B_adrenergic_receptor	ADRA2B
noradrenaline	DB00668	0.8438	Epinephrine	P08588	Beta-1_adrenergic_receptor	ADRB1
noradrenaline	DB00668	0.8438	Epinephrine	P07550	Beta-2_adrenergic_receptor	ADRB2
noradrenaline	DB00668	0.8438	Epinephrine	P01375	Tumor_necrosis_factor	TNF
Scopoletin	DB08663	0.8438	4-HYDROXY-7-METHOXY-3-(1-PHENYL-PROPYL)-CHROMEN-2-ONE	P04584	Gag-Pol_polyprotein	gag-pol
Scopoletin	DB13983	0.8438	5,7,2鈥?trihydroxy-6,8-dimethoxyflavone	P14867	Gamma-aminobutyric_acid_receptor_subunit_alpha-1	GABRA1
Scopoletin	DB13983	0.8438	5,7,2鈥?trihydroxy-6,8-dimethoxyflavone	P47869	Gamma-aminobutyric_acid_receptor_subunit_alpha-2	GABRA2
Scopoletin	DB13983	0.8438	5,7,2鈥?trihydroxy-6,8-dimethoxyflavone	P34903	Gamma-aminobutyric_acid_receptor_subunit_alpha-3	GABRA3
Scopoletin	DB13983	0.8438	5,7,2鈥?trihydroxy-6,8-dimethoxyflavone	P48169	Gamma-aminobutyric_acid_receptor_subunit_alpha-4	GABRA4
Scopoletin	DB13983	0.8438	5,7,2鈥?trihydroxy-6,8-dimethoxyflavone	P31644	Gamma-aminobutyric_acid_receptor_subunit_alpha-5	GABRA5
Scopoletin	DB13983	0.8438	5,7,2鈥?trihydroxy-6,8-dimethoxyflavone	Q16445	Gamma-aminobutyric_acid_receptor_subunit_alpha-6	GABRA6
Scopoletin	DB13983	0.8438	5,7,2鈥?trihydroxy-6,8-dimethoxyflavone	Q8N1C3	Gamma-aminobutyric_acid_receptor_subunit_gamma-1	GABRG1
Scopoletin	DB13983	0.8438	5,7,2鈥?trihydroxy-6,8-dimethoxyflavone	P18507	Gamma-aminobutyric_acid_receptor_subunit_gamma-2	GABRG2
Scopoletin	DB13983	0.8438	5,7,2鈥?trihydroxy-6,8-dimethoxyflavone	Q99928	Gamma-aminobutyric_acid_receptor_subunit_gamma-3	GABRG3
Protocatechualdehyde	DB03454	0.8421	3-methyl-benzene-1,2-diol	P47228	Biphenyl-2,3-diol_1,2-dioxygenase	bphC
Protocatechualdehyde	DB04120	0.8421	4-Methyl-1,2-Benzenediol	P07773	Catechol_1,2-dioxygenase	catA
Protocatechualdehyde	DB04120	0.8421	4-Methyl-1,2-Benzenediol	Q05603	Nicotinate-nucleotide--dimethylbenzimidazole_phosphoribosyltransferase	cobT
syringin	DB11217	0.8421	Arbutin	P14679	Tyrosinase	TYR
Genistein	DB13983	0.8387	5,7,2鈥?trihydroxy-6,8-dimethoxyflavone	P14867	Gamma-aminobutyric_acid_receptor_subunit_alpha-1	GABRA1
Genistein	DB13983	0.8387	5,7,2鈥?trihydroxy-6,8-dimethoxyflavone	P47869	Gamma-aminobutyric_acid_receptor_subunit_alpha-2	GABRA2
Genistein	DB13983	0.8387	5,7,2鈥?trihydroxy-6,8-dimethoxyflavone	P34903	Gamma-aminobutyric_acid_receptor_subunit_alpha-3	GABRA3
Genistein	DB13983	0.8387	5,7,2鈥?trihydroxy-6,8-dimethoxyflavone	P48169	Gamma-aminobutyric_acid_receptor_subunit_alpha-4	GABRA4
Genistein	DB13983	0.8387	5,7,2鈥?trihydroxy-6,8-dimethoxyflavone	P31644	Gamma-aminobutyric_acid_receptor_subunit_alpha-5	GABRA5
Genistein	DB13983	0.8387	5,7,2鈥?trihydroxy-6,8-dimethoxyflavone	Q16445	Gamma-aminobutyric_acid_receptor_subunit_alpha-6	GABRA6
Genistein	DB13983	0.8387	5,7,2鈥?trihydroxy-6,8-dimethoxyflavone	Q8N1C3	Gamma-aminobutyric_acid_receptor_subunit_gamma-1	GABRG1
Genistein	DB13983	0.8387	5,7,2鈥?trihydroxy-6,8-dimethoxyflavone	P18507	Gamma-aminobutyric_acid_receptor_subunit_gamma-2	GABRG2
Genistein	DB13983	0.8387	5,7,2鈥?trihydroxy-6,8-dimethoxyflavone	Q99928	Gamma-aminobutyric_acid_receptor_subunit_gamma-3	GABRG3
Levodopa	DB00135	0.8387	L-Tyrosine	P54577	Tyrosine--tRNA_ligase,_cytoplasmic	YARS
Levodopa	DB00135	0.8387	L-Tyrosine	Q9Y2Z4	Tyrosine--tRNA_ligase,_mitochondrial	YARS2
Levodopa	DB00135	0.8387	L-Tyrosine	P07101	Tyrosine_3-monooxygenase	TH
Levodopa	DB00135	0.8387	L-Tyrosine	P17735	Tyrosine_aminotransferase	TAT
Lupeol	DB07768	0.8378	Epitestosterone	Q04828	Aldo-keto_reductase_family_1_member_C1	AKR1C1
Lupeol	DB07768	0.8378	Epitestosterone	P52895	Aldo-keto_reductase_family_1_member_C2	AKR1C2
Lupeol	DB01541	0.8378	Boldenone	P10275	Androgen_receptor	AR
Lupeol	DB02998	0.8378	Metribolone	P10275	Androgen_receptor	AR
Lupeol	DB00624	0.8378	Testosterone	P10275	Androgen_receptor	AR
Lupeol	DB00624	0.8378	Testosterone	P03372	Estrogen_receptor	ESR1
Lupeol	DB02998	0.8378	Metribolone	P08235	Mineralocorticoid_receptor	NR3C2
Lupeol	DB00624	0.8378	Testosterone	P08235	Mineralocorticoid_receptor	NR3C2
Lupeol	DB02998	0.8378	Metribolone	Q15596	Nuclear_receptor_coactivator_2	NCOA2
Lupeol	DB02789	0.8378	Pregnenolone	O75469	Nuclear_receptor_subfamily_1_group_I_member_2	NR1I2
Lupeol	DB02998	0.8378	Metribolone	P06401	Progesterone_receptor	PGR
Lupeol	DB02789	0.8378	Pregnenolone	O00204	Sulfotransferase_family_cytosolic_2B_member_1	SULT2B1
caffeicacid	DB07767	0.8333	Ferulic_acid	P51584	Endo-1,4-beta-xylanase_Y	xynY
caffeicacid	DB07767	0.8333	Ferulic_acid	P10478	Endo-1,4-beta-xylanase_Z	xynZ
Levodopa	DB02928	0.8333	3-Amino-6-Hydroxy-Tyrosine	P46883	Primary_amine_oxidase	tynA
p-Hydroxybenzaldehyde	DB03255	0.8333	Phenol	P00720	Endolysin	E
p-Hydroxybenzaldehyde	DB03255	0.8333	Phenol	Q05603	Nicotinate-nucleotide--dimethylbenzimidazole_phosphoribosyltransferase	cobT
p-Hydroxybenzaldehyde	DB03255	0.8333	Phenol	P02768	Serum_albumin	ALB
p-Hydroxybenzaldehyde	DB03255	0.8333	Phenol	P43133	Thermolysin	nprS
protocatechuate	DB01702	0.8333	2-(3,4-Dihydroxyphenyl)Acetic_Acid	Q44048	3,4-dihydroxyphenylacetate_2,3-dioxygenase	mndD
protocatechuate	DB01702	0.8333	2-(3,4-Dihydroxyphenyl)Acetic_Acid	P06875	Penicillin_G_acylase	pac
protocatechuate	DB01702	0.8333	2-(3,4-Dihydroxyphenyl)Acetic_Acid	P00436	Protocatechuate_3,4-dioxygenase_alpha_chain	pcaG
protocatechuate	DB01702	0.8333	2-(3,4-Dihydroxyphenyl)Acetic_Acid	P00437	Protocatechuate_3,4-dioxygenase_beta_chain	pcaH
caffeicacid	DB01704	0.8261	2,4-Dihydroxy-Trans_Cinnamic_Acid	P17538	Chymotrypsinogen_B	CTRB1
Lupeol	DB08742	0.825	1,3-CYCLOHEXANEDIOL,_4-METHYLENE-5-[(2E)-[(1S,3AS,7AS)-OCTAHYDRO-1-(5-HYDROXY-5-METHYL-1,3-HEXADIYNYL)-7A-METHYL-4H-INDEN-4-YLIDENE]ETHYLIDENE]-,_(1R,3S,5Z)	Q15788	Nuclear_receptor_coactivator_1	NCOA1
Lupeol	DB08742	0.825	1,3-CYCLOHEXANEDIOL,_4-METHYLENE-5-[(2E)-[(1S,3AS,7AS)-OCTAHYDRO-1-(5-HYDROXY-5-METHYL-1,3-HEXADIYNYL)-7A-METHYL-4H-INDEN-4-YLIDENE]ETHYLIDENE]-,_(1R,3S,5Z)	P11473	Vitamin_D3_receptor	VDR
Lupeol	DB01889	0.8235	16,17-Androstene-3-Ol	Q14994	Nuclear_receptor_subfamily_1_group_I_member_3	NR1I3
Lupeol	DB06412	0.8205	Oxymetholone	P10275	Androgen_receptor	AR
Lupeol	DB06412	0.8205	Oxymetholone	P16860	Natriuretic_peptides_B	NPPB
Lupeol	DB00910	0.8205	Paricalcitol	P11473	Vitamin_D3_receptor	VDR
2，4-Nonadienal	DB01919	0.8182	Pentanal	P17612	cAMP-dependent_protein_kinase_catalytic_subunit_alpha	PRKACA
noradrenaline	DB01064	0.8182	Isoprenaline	P08588	Beta-1_adrenergic_receptor	ADRB1
noradrenaline	DB01064	0.8182	Isoprenaline	P07550	Beta-2_adrenergic_receptor	ADRB2
noradrenaline	DB01064	0.8182	Isoprenaline	P13945	Beta-3_adrenergic_receptor	ADRB3
noradrenaline	DB01064	0.8182	Isoprenaline	Q4ZHU6	CAMP_phosphodiesterase	PDE4
noradrenaline	DB01064	0.8182	Isoprenaline	P28482	Mitogen-activated_protein_kinase_1	MAPK1
noradrenaline	DB01064	0.8182	Isoprenaline	P27986	Phosphatidylinositol_3-kinase_regulatory_subunit_alpha	PIK3R1
noradrenaline	DB01064	0.8182	Isoprenaline	O00459	Phosphatidylinositol_3-kinase_regulatory_subunit_beta	PIK3R2
noradrenaline	DB01064	0.8182	Isoprenaline	Q92569	Phosphatidylinositol_3-kinase_regulatory_subunit_gamma	PIK3R3
noradrenaline	DB01064	0.8182	Isoprenaline	P00441	Superoxide_dismutase_[Cu-Zn]	SOD1
Protocatechualdehyde	DB01672	0.8182	2,3-Dihydroxy-Benzoic_Acid	P40871	2,3-dihydroxybenzoate-AMP_ligase	dhbE
Protocatechualdehyde	DB01672	0.8182	2,3-Dihydroxy-Benzoic_Acid	P80188	Neutrophil_gelatinase-associated_lipocalin	LCN2
protocatechuate	DB02839	0.8182	2,4-Dihydroxybenzoic_Acid	P00438	p-hydroxybenzoate_hydroxylase	pobA
protocatechuate	DB02839	0.8182	2,4-Dihydroxybenzoic_Acid	P20586	p-hydroxybenzoate_hydroxylase	pobA
Scopoletin	DB01094	0.8182	Hesperetin	P55157	Microsomal_triglyceride_transfer_protein_large_subunit	MTTP
Scopoletin	DB01094	0.8182	Hesperetin	P04278	Sex_hormone-binding_globulin	SHBG
Scopoletin	DB01094	0.8182	Hesperetin	P35610	Sterol_O-acyltransferase_1	SOAT1
Scopoletin	DB01094	0.8182	Hesperetin	O75908	Sterol_O-acyltransferase_2	SOAT2
Lupeol	DB09070	0.8158	Tibolone	P03372	Estrogen_receptor	ESR1
syringin	DB01642	0.8158	O1-Methyl-Glucose	O85465	Endoglucanase_5A	cel5A
syringin	DB01642	0.8158	O1-Methyl-Glucose	P37698	Endoglucanase_F	celCCF
syringin	DB01979	0.8158	Methyl_alpha-D-mannoside	P11226	Mannose-binding_protein_C	MBL2
syringin	DB01642	0.8158	O1-Methyl-Glucose	Q79G13	Possible_cellulase_CelA1_(Endoglucanase)_(Endo-1,4-beta-glucanase)_(FI-cmcase)_(Carboxymethyl_cellulase)	celA1
Genistein	DB04429	0.8148	4'-Hydroxyflavanone	P04278	Sex_hormone-binding_globulin	SHBG
glutathiose	DB03602	0.814	S-Benzyl-Glutathione	P08263	Glutathione_S-transferase_A1	GSTA1
glutathiose	DB03602	0.814	S-Benzyl-Glutathione	Q04760	Lactoylglutathione_lyase	GLO1
syringin	DB08995	0.814	Diosmin	P35869	Aryl_hydrocarbon_receptor	AHR
syringin	DB04703	0.814	Hesperidin	Q96GD4	Aurora_kinase_B	AURKB
Genistein	DB12116	0.8125	Epigallocatechin_gallate	P35869	Aryl_hydrocarbon_receptor	AHR
Genistein	DB12116	0.8125	Epigallocatechin_gallate	P26358	DNA_(cytosine-5)-methyltransferase_1	DNMT1
Genistein	DB12116	0.8125	Epigallocatechin_gallate	Q86XF0	Dihydrofolate_reductase,_mitochondrial	DHFRL1
Genistein	DB01094	0.8125	Hesperetin	P55157	Microsomal_triglyceride_transfer_protein_large_subunit	MTTP
Genistein	DB01094	0.8125	Hesperetin	P04278	Sex_hormone-binding_globulin	SHBG
Genistein	DB01094	0.8125	Hesperetin	P35610	Sterol_O-acyltransferase_1	SOAT1
Genistein	DB01094	0.8125	Hesperetin	O75908	Sterol_O-acyltransferase_2	SOAT2
Lupeol	DB01708	0.8108	Prasterone	P10275	Androgen_receptor	AR
Lupeol	DB01708	0.8108	Prasterone	Q06520	Bile_salt_sulfotransferase	SULT2A1
Lupeol	DB01708	0.8108	Prasterone	P22637	Cholesterol_oxidase	choB
Lupeol	DB01708	0.8108	Prasterone	P14061	Estradiol_17-beta-dehydrogenase_1	HSD17B1
Lupeol	DB01708	0.8108	Prasterone	P03372	Estrogen_receptor	ESR1
Lupeol	DB01708	0.8108	Prasterone	Q92731	Estrogen_receptor_beta	ESR2
Lupeol	DB01708	0.8108	Prasterone	P14867	Gamma-aminobutyric_acid_receptor_subunit_alpha-1	GABRA1
Lupeol	DB01708	0.8108	Prasterone	P47869	Gamma-aminobutyric_acid_receptor_subunit_alpha-2	GABRA2
Lupeol	DB01708	0.8108	Prasterone	P34903	Gamma-aminobutyric_acid_receptor_subunit_alpha-3	GABRA3
Lupeol	DB01708	0.8108	Prasterone	P48169	Gamma-aminobutyric_acid_receptor_subunit_alpha-4	GABRA4
Lupeol	DB01708	0.8108	Prasterone	P31644	Gamma-aminobutyric_acid_receptor_subunit_alpha-5	GABRA5
Lupeol	DB01708	0.8108	Prasterone	Q16445	Gamma-aminobutyric_acid_receptor_subunit_alpha-6	GABRA6
Lupeol	DB01708	0.8108	Prasterone	P18505	Gamma-aminobutyric_acid_receptor_subunit_beta-1	GABRB1
Lupeol	DB01708	0.8108	Prasterone	P47870	Gamma-aminobutyric_acid_receptor_subunit_beta-2	GABRB2
Lupeol	DB01708	0.8108	Prasterone	P28472	Gamma-aminobutyric_acid_receptor_subunit_beta-3	GABRB3
Lupeol	DB01708	0.8108	Prasterone	O14764	Gamma-aminobutyric_acid_receptor_subunit_delta	GABRD
Lupeol	DB01708	0.8108	Prasterone	P78334	Gamma-aminobutyric_acid_receptor_subunit_epsilon	GABRE
Lupeol	DB01708	0.8108	Prasterone	Q8N1C3	Gamma-aminobutyric_acid_receptor_subunit_gamma-1	GABRG1
Lupeol	DB01708	0.8108	Prasterone	P18507	Gamma-aminobutyric_acid_receptor_subunit_gamma-2	GABRG2
Lupeol	DB01708	0.8108	Prasterone	Q99928	Gamma-aminobutyric_acid_receptor_subunit_gamma-3	GABRG3
Lupeol	DB01708	0.8108	Prasterone	O00591	Gamma-aminobutyric_acid_receptor_subunit_pi	GABRP
Lupeol	DB01708	0.8108	Prasterone	Q9UN88	Gamma-aminobutyric_acid_receptor_subunit_theta	GABRQ
Lupeol	DB01708	0.8108	Prasterone	Q05586	Glutamate_receptor_ionotropic,_NMDA_1	GRIN1
Lupeol	DB01708	0.8108	Prasterone	Q12879	Glutamate_receptor_ionotropic,_NMDA_2A	GRIN2A
Lupeol	DB01708	0.8108	Prasterone	Q13224	Glutamate_receptor_ionotropic,_NMDA_2B	GRIN2B
Lupeol	DB01708	0.8108	Prasterone	Q14957	Glutamate_receptor_ionotropic,_NMDA_2C	GRIN2C
Lupeol	DB01708	0.8108	Prasterone	O15399	Glutamate_receptor_ionotropic,_NMDA_2D	GRIN2D
Lupeol	DB01708	0.8108	Prasterone	Q8TCU5	Glutamate_receptor_ionotropic,_NMDA_3A	GRIN3A
Lupeol	DB01708	0.8108	Prasterone	O60391	Glutamate_receptor_ionotropic,_NMDA_3B	GRIN3B
Lupeol	DB01708	0.8108	Prasterone	O75469	Nuclear_receptor_subfamily_1_group_I_member_2	NR1I2
Lupeol	DB01708	0.8108	Prasterone	Q14994	Nuclear_receptor_subfamily_1_group_I_member_3	NR1I3
Lupeol	DB01708	0.8108	Prasterone	Q07869	Peroxisome_proliferator-activated_receptor_alpha	PPARA
Lupeol	DB01708	0.8108	Prasterone	Q99720	Sigma_non-opioid_intracellular_receptor_1	SIGMAR1
Lupeol	DB01708	0.8108	Prasterone	P07445	Steroid_Delta-isomerase	ksi
Lupeol	DB01708	0.8108	Prasterone	O00204	Sulfotransferase_family_cytosolic_2B_member_1	SULT2B1
hesperidin	DB02593	0.8095	7,8-Dihydroxy-1-Methoxy-3-Methyl-10-Oxo-4,10-Dihydro-1h,3h-Pyrano[4,3-B]Chromene-9-Carboxylic_Acid	P25910	Beta-lactamase_type_II	ccrA
Daidzein	DB13983	0.8065	5,7,2鈥?trihydroxy-6,8-dimethoxyflavone	P14867	Gamma-aminobutyric_acid_receptor_subunit_alpha-1	GABRA1
Daidzein	DB13983	0.8065	5,7,2鈥?trihydroxy-6,8-dimethoxyflavone	P47869	Gamma-aminobutyric_acid_receptor_subunit_alpha-2	GABRA2
Daidzein	DB13983	0.8065	5,7,2鈥?trihydroxy-6,8-dimethoxyflavone	P34903	Gamma-aminobutyric_acid_receptor_subunit_alpha-3	GABRA3
Daidzein	DB13983	0.8065	5,7,2鈥?trihydroxy-6,8-dimethoxyflavone	P48169	Gamma-aminobutyric_acid_receptor_subunit_alpha-4	GABRA4
Daidzein	DB13983	0.8065	5,7,2鈥?trihydroxy-6,8-dimethoxyflavone	P31644	Gamma-aminobutyric_acid_receptor_subunit_alpha-5	GABRA5
Daidzein	DB13983	0.8065	5,7,2鈥?trihydroxy-6,8-dimethoxyflavone	Q16445	Gamma-aminobutyric_acid_receptor_subunit_alpha-6	GABRA6
Daidzein	DB13983	0.8065	5,7,2鈥?trihydroxy-6,8-dimethoxyflavone	Q8N1C3	Gamma-aminobutyric_acid_receptor_subunit_gamma-1	GABRG1
Daidzein	DB13983	0.8065	5,7,2鈥?trihydroxy-6,8-dimethoxyflavone	P18507	Gamma-aminobutyric_acid_receptor_subunit_gamma-2	GABRG2
Daidzein	DB13983	0.8065	5,7,2鈥?trihydroxy-6,8-dimethoxyflavone	Q99928	Gamma-aminobutyric_acid_receptor_subunit_gamma-3	GABRG3
kaempferol	DB08846	0.8065	Ellagic_Acid	P00915	Carbonic_anhydrase_1	CA1
kaempferol	DB08846	0.8065	Ellagic_Acid	O43570	Carbonic_anhydrase_12	CA12
kaempferol	DB08846	0.8065	Ellagic_Acid	Q9ULX7	Carbonic_anhydrase_14	CA14
kaempferol	DB08846	0.8065	Ellagic_Acid	P00918	Carbonic_anhydrase_2	CA2
kaempferol	DB08846	0.8065	Ellagic_Acid	P07451	Carbonic_anhydrase_3	CA3
kaempferol	DB08846	0.8065	Ellagic_Acid	P22748	Carbonic_anhydrase_4	CA4
kaempferol	DB08846	0.8065	Ellagic_Acid	P35218	Carbonic_anhydrase_5A,_mitochondrial	CA5A
kaempferol	DB08846	0.8065	Ellagic_Acid	Q9Y2D0	Carbonic_anhydrase_5B,_mitochondrial	CA5B
kaempferol	DB08846	0.8065	Ellagic_Acid	P23280	Carbonic_anhydrase_6	CA6
kaempferol	DB08846	0.8065	Ellagic_Acid	P43166	Carbonic_anhydrase_7	CA7
kaempferol	DB08846	0.8065	Ellagic_Acid	Q16790	Carbonic_anhydrase_9	CA9
kaempferol	DB08846	0.8065	Ellagic_Acid	P68400	Casein_kinase_II_subunit_alpha	CSNK2A1
kaempferol	DB08846	0.8065	Ellagic_Acid	P17252	Protein_kinase_C_alpha_type	PRKCA
kaempferol	DB08846	0.8065	Ellagic_Acid	P05771	Protein_kinase_C_beta_type	PRKCB
kaempferol	DB08846	0.8065	Ellagic_Acid	Q14534	Squalene_monooxygenase	SQLE
kaempferol	DB08846	0.8065	Ellagic_Acid	P43405	Tyrosine-protein_kinase_SYK	SYK
kaempferol	DB08846	0.8065	Ellagic_Acid	P17612	cAMP-dependent_protein_kinase_catalytic_subunit_alpha	PRKACA
Scopoletin	DB08049	0.8065	7,8-dihydroxy-4-phenyl-2H-chromen-2-one	P21964	Catechol_O-methyltransferase	COMT
Lupeol	DB01481	0.8056	1-Testosterone	P10275	Androgen_receptor	AR
Lupeol	DB00858	0.8056	Drostanolone	P10275	Androgen_receptor	AR
Lupeol	DB05087	0.8056	Ganaxolone	P14867	Gamma-aminobutyric_acid_receptor_subunit_alpha-1	GABRA1
Lupeol	DB11859	0.8056	Brexanolone	P14867	Gamma-aminobutyric_acid_receptor_subunit_alpha-1	GABRA1
Lupeol	DB05087	0.8056	Ganaxolone	P47869	Gamma-aminobutyric_acid_receptor_subunit_alpha-2	GABRA2
Lupeol	DB11859	0.8056	Brexanolone	P47869	Gamma-aminobutyric_acid_receptor_subunit_alpha-2	GABRA2
Lupeol	DB05087	0.8056	Ganaxolone	P34903	Gamma-aminobutyric_acid_receptor_subunit_alpha-3	GABRA3
Lupeol	DB11859	0.8056	Brexanolone	P34903	Gamma-aminobutyric_acid_receptor_subunit_alpha-3	GABRA3
Lupeol	DB05087	0.8056	Ganaxolone	P48169	Gamma-aminobutyric_acid_receptor_subunit_alpha-4	GABRA4
Lupeol	DB11859	0.8056	Brexanolone	P48169	Gamma-aminobutyric_acid_receptor_subunit_alpha-4	GABRA4
Lupeol	DB05087	0.8056	Ganaxolone	P31644	Gamma-aminobutyric_acid_receptor_subunit_alpha-5	GABRA5
Lupeol	DB11859	0.8056	Brexanolone	P31644	Gamma-aminobutyric_acid_receptor_subunit_alpha-5	GABRA5
Lupeol	DB05087	0.8056	Ganaxolone	Q16445	Gamma-aminobutyric_acid_receptor_subunit_alpha-6	GABRA6
Lupeol	DB11859	0.8056	Brexanolone	Q16445	Gamma-aminobutyric_acid_receptor_subunit_alpha-6	GABRA6
Lupeol	DB11859	0.8056	Brexanolone	P18505	Gamma-aminobutyric_acid_receptor_subunit_beta-1	GABRB1
Lupeol	DB11859	0.8056	Brexanolone	P47870	Gamma-aminobutyric_acid_receptor_subunit_beta-2	GABRB2
Lupeol	DB11859	0.8056	Brexanolone	P28472	Gamma-aminobutyric_acid_receptor_subunit_beta-3	GABRB3
Lupeol	DB11859	0.8056	Brexanolone	O14764	Gamma-aminobutyric_acid_receptor_subunit_delta	GABRD
Lupeol	DB11859	0.8056	Brexanolone	P78334	Gamma-aminobutyric_acid_receptor_subunit_epsilon	GABRE
Lupeol	DB11859	0.8056	Brexanolone	Q8N1C3	Gamma-aminobutyric_acid_receptor_subunit_gamma-1	GABRG1
Lupeol	DB11859	0.8056	Brexanolone	P18507	Gamma-aminobutyric_acid_receptor_subunit_gamma-2	GABRG2
Lupeol	DB11859	0.8056	Brexanolone	Q99928	Gamma-aminobutyric_acid_receptor_subunit_gamma-3	GABRG3
Lupeol	DB11859	0.8056	Brexanolone	O00591	Gamma-aminobutyric_acid_receptor_subunit_pi	GABRP
Lupeol	DB11859	0.8056	Brexanolone	Q9UN88	Gamma-aminobutyric_acid_receptor_subunit_theta	GABRQ
robustine	DB07009	0.8056	2-(5-HYDROXY-NAPHTHALEN-1-YL)-1,3-BENZOOXAZOL-6-OL	Q92731	Estrogen_receptor_beta	ESR2
robustine	DB07009	0.8056	2-(5-HYDROXY-NAPHTHALEN-1-YL)-1,3-BENZOOXAZOL-6-OL	Q15788	Nuclear_receptor_coactivator_1	NCOA1
N-trans-feruloyloctopamine	DB08754	0.8049	(2E)-3-(3,4-DIHYDROXYPHENYL)-N-[2-(4-HYDROXYPHENYL)ETHYL]ACRYLAMIDE	Q672W7	Peptide_deformylase	def
hesperidin	DB00773	0.8043	Etoposide	P11388	DNA_topoisomerase_2-alpha	TOP2A
hesperidin	DB00773	0.8043	Etoposide	Q02880	DNA_topoisomerase_2-beta	TOP2B
caffeicacid	DB01702	0.8	2-(3,4-Dihydroxyphenyl)Acetic_Acid	Q44048	3,4-dihydroxyphenylacetate_2,3-dioxygenase	mndD
caffeicacid	DB01702	0.8	2-(3,4-Dihydroxyphenyl)Acetic_Acid	P06875	Penicillin_G_acylase	pac
caffeicacid	DB01702	0.8	2-(3,4-Dihydroxyphenyl)Acetic_Acid	P00436	Protocatechuate_3,4-dioxygenase_alpha_chain	pcaG
caffeicacid	DB01702	0.8	2-(3,4-Dihydroxyphenyl)Acetic_Acid	P00437	Protocatechuate_3,4-dioxygenase_beta_chain	pcaH
Daidzein	DB08517	0.8	(2S)-5-hydroxy-2-(4-hydroxyphenyl)-7-methoxy-2,3-dihydro-4H-chromen-4-one	Q5G940	3-hydroxyacyl-[acyl-carrier-protein]_dehydratase_FabZ	fabZ
Daidzein	DB08846	0.8	Ellagic_Acid	P00915	Carbonic_anhydrase_1	CA1
Daidzein	DB08846	0.8	Ellagic_Acid	O43570	Carbonic_anhydrase_12	CA12
Daidzein	DB08846	0.8	Ellagic_Acid	Q9ULX7	Carbonic_anhydrase_14	CA14
Daidzein	DB08846	0.8	Ellagic_Acid	P00918	Carbonic_anhydrase_2	CA2
Daidzein	DB08846	0.8	Ellagic_Acid	P07451	Carbonic_anhydrase_3	CA3
Daidzein	DB08846	0.8	Ellagic_Acid	P22748	Carbonic_anhydrase_4	CA4
Daidzein	DB08846	0.8	Ellagic_Acid	P35218	Carbonic_anhydrase_5A,_mitochondrial	CA5A
Daidzein	DB08846	0.8	Ellagic_Acid	Q9Y2D0	Carbonic_anhydrase_5B,_mitochondrial	CA5B
Daidzein	DB08846	0.8	Ellagic_Acid	P23280	Carbonic_anhydrase_6	CA6
Daidzein	DB08846	0.8	Ellagic_Acid	P43166	Carbonic_anhydrase_7	CA7
Daidzein	DB08846	0.8	Ellagic_Acid	Q16790	Carbonic_anhydrase_9	CA9
Daidzein	DB08846	0.8	Ellagic_Acid	P68400	Casein_kinase_II_subunit_alpha	CSNK2A1
Daidzein	DB00266	0.8	Dicoumarol	P15559	NAD(P)H_dehydrogenase_[quinone]_1	NQO1
Daidzein	DB12007	0.8	Isoflavone	Q07869	Peroxisome_proliferator-activated_receptor_alpha	PPARA
Daidzein	DB12007	0.8	Isoflavone	P37231	Peroxisome_proliferator-activated_receptor_gamma	PPARG
Daidzein	DB08846	0.8	Ellagic_Acid	P17252	Protein_kinase_C_alpha_type	PRKCA
Daidzein	DB08846	0.8	Ellagic_Acid	P05771	Protein_kinase_C_beta_type	PRKCB
Daidzein	DB00266	0.8	Dicoumarol	Q08257	Quinone_oxidoreductase	CRYZ
Daidzein	DB08846	0.8	Ellagic_Acid	Q14534	Squalene_monooxygenase	SQLE
Daidzein	DB08846	0.8	Ellagic_Acid	P43405	Tyrosine-protein_kinase_SYK	SYK
Daidzein	DB00266	0.8	Dicoumarol	Q9BQB6	Vitamin_K_epoxide_reductase_complex_subunit_1	VKORC1
Daidzein	DB08846	0.8	Ellagic_Acid	P17612	cAMP-dependent_protein_kinase_catalytic_subunit_alpha	PRKACA
glutathiose	DB02553	0.8	Glutathionylspermidine_Disulfide	P00390	Glutathione_reductase,_mitochondrial	GSR
hesperidin	DB12116	0.8	Epigallocatechin_gallate	P35869	Aryl_hydrocarbon_receptor	AHR
hesperidin	DB12116	0.8	Epigallocatechin_gallate	P26358	DNA_(cytosine-5)-methyltransferase_1	DNMT1
hesperidin	DB12116	0.8	Epigallocatechin_gallate	Q86XF0	Dihydrofolate_reductase,_mitochondrial	DHFRL1
hesperidin	DB01094	0.8	Hesperetin	P55157	Microsomal_triglyceride_transfer_protein_large_subunit	MTTP
hesperidin	DB01094	0.8	Hesperetin	P04278	Sex_hormone-binding_globulin	SHBG
hesperidin	DB01094	0.8	Hesperetin	P35610	Sterol_O-acyltransferase_1	SOAT1
hesperidin	DB01094	0.8	Hesperetin	O75908	Sterol_O-acyltransferase_2	SOAT2
Levodopa	DB07637	0.8	Dibromotyrosine	P19235	Erythropoietin_receptor	EPOR
Levodopa	DB03374	0.8	3,5-Diiodotyrosine	Q6PHW0	Iodotyrosine_deiodinase_1	IYD
Levodopa	DB03374	0.8	3,5-Diiodotyrosine	P33590	Nickel-binding_periplasmic_protein	nikA
Levodopa	DB04436	0.8	3-Fluorotyrosine	P04179	Superoxide_dismutase_[Mn],_mitochondrial	SOD2
Levodopa	DB03374	0.8	3,5-Diiodotyrosine	P07477	Trypsin-1	PRSS1
Levodopa	DB01758	0.8	3-Iodo-Tyrosine	P0AGJ9	Tyrosine--tRNA_ligase	tyrS
Levodopa	DB03374	0.8	3,5-Diiodotyrosine	P17612	cAMP-dependent_protein_kinase_catalytic_subunit_alpha	PRKACA
Levodopa	DB03374	0.8	3,5-Diiodotyrosine	P61925	cAMP-dependent_protein_kinase_inhibitor_alpha	PKIA
L-Isoleucine	DB04185	0.8	Norvaline	P50440	Glycine_amidinotransferase,_mitochondrial	GATM
L-Isoleucine	DB04185	0.8	Norvaline	P00480	Ornithine_carbamoyltransferase,_mitochondrial	OTC
Lupeol	DB04891	0.8	Becocalcidiol	Q15648	Mediator_of_RNA_polymerase_II_transcription_subunit_1	MED1
Lupeol	DB02300	0.8	Calcipotriol	P11473	Vitamin_D3_receptor	VDR
Lupeol	DB04891	0.8	Becocalcidiol	P11473	Vitamin_D3_receptor	VDR
p-Hydroxybenzaldehyde	DB04242	0.8	P-Hydroxybenzoic_Acid	Q04416	4-hydroxybenzoyl-CoA_thioesterase	fcbC
p-Hydroxybenzaldehyde	DB04242	0.8	P-Hydroxybenzoic_Acid	P26602	Chorismate_pyruvate-lyase	ubiC
p-Hydroxybenzaldehyde	DB07635	0.8	bis(4-hydroxyphenyl)methanone	P10614	Lanosterol_14-alpha_demethylase	ERG11
p-Hydroxybenzaldehyde	DB04242	0.8	P-Hydroxybenzoic_Acid	P00438	p-hydroxybenzoate_hydroxylase	pobA
p-Hydroxybenzaldehyde	DB04242	0.8	P-Hydroxybenzoic_Acid	P20586	p-hydroxybenzoate_hydroxylase	pobA
Protocatechualdehyde	DB02923	0.8	Biphenyl-2,3-Diol	P0A108	1,2-dihydroxynaphthalene_dioxygenase	doxG
Protocatechualdehyde	DB07478	0.8	1,1'-BIPHENYL-3,4-DIOL	P0A108	1,2-dihydroxynaphthalene_dioxygenase	doxG
Protocatechualdehyde	DB02923	0.8	Biphenyl-2,3-Diol	P47228	Biphenyl-2,3-diol_1,2-dioxygenase	bphC
Protocatechualdehyde	DB02923	0.8	Biphenyl-2,3-Diol	P17297	Biphenyl-2,3-diol_1,2-dioxygenase	bphC
protocatechuate	DB02232	0.8	1,2-Dihydroxybenzene	P47228	Biphenyl-2,3-diol_1,2-dioxygenase	bphC
protocatechuate	DB02232	0.8	1,2-Dihydroxybenzene	P07773	Catechol_1,2-dioxygenase	catA
Scopoletin	DB07764	0.8	FLUORESCIN	P01857	Ig_gamma-1_chain_C_region	IGHG1
