# Supplementary material for: An Integrative Pharmacology-Based Approach for Evaluating the Potential Effects of Purslane Seed in Diabetes Mellitus Treatment Using UHPLC-LTQ-Orbitrap and TCMIP V2.0
Source: Front Pharmacol. 2021 Feb 2;11:593693. doi: 10.3389/fphar.2020.593693 (PMC7884824; doi:10.3389/fphar.2020.593693)
Supplement: Supplementary file 3 [file table3.xlsx]

## Sheet: Sheet1
Table S3 List of known DM-related genets obtained from TCMIP V2.0 databases
Genesymbol
INS
UCP3
CALCRL
DPP4
GCK
PRKCB
PTGIR
ESRRA
PDPK1
MGAM
INSR
PLTP
PPARG
PLA2G4A
ITGA4
ENPP1
ATP2A2
CFLAR
UNC13B
GALR2
PTPN1
FFAR2
VIPR2
PDK2
GPR39
PYY
KHK
ACE2
FFAR1
ABCC8
AGPAT2
AIP
AIRE
APOA5
APOE
ARMC5
ATM
BBS1
BBS4
BLK
BRCA1
BRCA2
BSCL2
CASR
CAV1
CAVIN1
CDH23
CDKN2A
CFTR
CISD2
CNBP
COL6A1
COX1
COX2
COX3
CP
CPA1
CTC1
CTNS
CTRC
CYTB
DCAF17
DKC1
DNAJC3
EIF2S3
ELMO2
ELN
FOS
FOXC2
FOXP3
FXN
GATA3
GATA6
GJA1
GJB3
GJB4
GLIS3
GNAS
GPIHBP1
GPR101
HAMP
HBB
HFE
HJV
HLA-DQB1
HLA-DRB1
HMGA2
HNF1B
HNF4A
IER3IP1
IGF1R
IL2RA
KCNJ11
KDSR
KRAS
LEMD3
LHX1
LIPE
LMF1
LMNA
MAFA
MKKS
MLXIPL
ND1
ND5
ND6
NDP
NHP2
NOP10
NSMCE2
PALB2
PALLD
PARN
PDE11A
PDE4D
PDE8B
PDX1
PEX1
PEX6
PIK3R1
PLIN1
PNPLA2
POC1A
POLD1
POLG
POLG2
PRKACA
PRKAR1A
PROK2
PRSS1
PRSS2
PTF1A
RRM2B
RTEL1
SARS2
SDCCAG8
SLC19A2
SLC25A4
SLC29A3
SMAD4
SPINK1
STAT1
STAT3
TERC
TERT
TINF2
TP53
TRNC
TRNF
TRNK
TRNL1
TRNQ
TRNS1
TRNS2
TRNV
TRNW
TTPA
TWNK
UBR1
USB1
USP8
WFS1
WRAP53
WRN
XRCC4
ZBTB20
ZFYVE26
IDDM7
IDDM8
SUMO4
IDDM6
CTLA4
IDDM3
IDDM4
SLC30A8
IDDM23
HNF1A
IDDM18
HMGA1
ACE
TCF7L2
ADRB3
NEUROD1
ADIPOQ
GYS1
LEP
IDDM15
MBL2
IDDM13
IDDM11
CAPN10
IL1RN
FRTS1
GPD2
PLAGL1
IRS1
LRP6
IDDM17
CDKAL1
IL6
PEA15
GAD2
PON1
HYMAI
HK2
PAX6
PBX1
NIDDM2
PAX4
SLC2A4
CBLB
PBCA
IGF1
SLC2A1
SLC2A2
NIDDM3
AKT2
NIDDM4
TNF
PTPN22
GCGR
IDDM24
IP6K1
IAPP
SHC1
RRAD
PCOS1
EIF2AK3
LIPC
TAP1
PPP1R3A
TRNE
IDDMX
HBA1
RETN
HLA-DQA1
RFX6
ZFP57
MTNR1B
