# Supplementary material for: An Integrative Pharmacology-Based Approach for Evaluating the Potential Effects of Purslane Seed in Diabetes Mellitus Treatment Using UHPLC-LTQ-Orbitrap and TCMIP V2.0
Source: Front Pharmacol. 2021 Feb 2;11:593693. doi: 10.3389/fphar.2020.593693 (PMC7884824; doi:10.3389/fphar.2020.593693)
Supplement: Supplementary file 4 [file table4.xlsx]

## Sheet: Sheet1
Table S4 Interaction data among MCXZ putative targets and DM-related genes
Node1	Node2
MT-CO2	MT-CO1
ESD	ADH5
ATP5C1	ATP5B
MT-CYB	MT-CO1
NOP10	NHP2
ATP5A1	ATP5C1
IGF1	IGF1R
MT-CO2	MT-CYB
CSNK2B	CSNK2A1
MT-ND1	MT-ND6
DKC1	NHP2
NCOA2	AR
AKT1	PDPK1
HBB	HBA1
BRCA2	PALB2
INS	INSR
ATP5A1	ATP5B
ATM	TP53
PTPN1	IGF1R
IRS1	INSR
BBS1	BBS4
DKC1	NOP10
AKT2	PDPK1
MT-ND1	MT-CYB
PRKAR1A	PRKACA
AKT1	HSP90AA1
BRCA1	BRCA2
SOD2	SOD1
HLA-DQB1	HLA-DQA1
PEA15	MAPK1
NCOA2	PPARG
PTPN1	INSR
INS	IGF1R
NCOA1	PPARG
LSS	SQLE
KCNJ11	ABCC8
IL6	STAT3
MT-ND1	MT-CO1
ESR1	NCOA1
FOXP3	CTLA4
CDKN2A	TP53
CDKN2A	CDK6
INSR	IGF1
RXRA	PPARG
AKT1	INS
IRS1	IGF1R
STAT1	JAK1
INS	IRS1
RXRA	NCOA1
RXRA	NCOA2
JAK1	STAT3
HAGH	GLO1
BRCA1	TP53
BRCA1	PALB2
PNPLA2	LIPE
BRCA1	ATM
AKR1C1	AKR1C3
MT-ND6	MT-CYB
WRN	ATM
ESR1	NCOA2
BRCA2	ATM
ADIPOQ	PPARG
INSR	IGF1R
DKC1	TERT
DDC	TH
AKT1	TP53
INS	IGF1
PLIN1	LIPE
NCOA1	ESR2
AKT1	STAT3
PKIA	PRKACA
MT-CO2	MT-ND1
DKC1	WRAP53
PPARA	NCOA1
PIK3CG	KRAS
PIK3R1	IRS1
IRS1	IGF1
FOS	MAPK1
PIK3R1	SHC1
LEP	STAT3
INS	PTPN1
GRIN2B	GRIN1
AKT1	ESR1
IGF1R	PIK3R3
LEP	PPARG
AKR1C1	AKR1C2
GABRG2	GABRA1
DRD2	SLC6A3
BRCA1	WRN
RUVBL2	DKC1
GSTM3	GSTM2
HSP90AA1	TP53
SHC1	PIK3R2
AKT1	PIK3R1
GRIN2A	GRIN1
PTPN1	IRS1
RUVBL2	ACTB
DDC	DBH
ESR1	IGF1R
STAT3	MAPK1
SHC1	IRS1
HSP90AA1	AHR
RXRA	MED1
GABRG2	GABRB2
AKT1	PDK2
GABRA1	GABRB2
IARS	YARS
AR	HSP90AA1
CEBPB	PPARG
VDR	MED1
SOD2	GPX1
ESR1	GATA3
TERT	NHP2
GPIHBP1	APOA5
FOS	STAT3
NCOA1	AR
GPX1	GSR
AKT1	PTPN1
BRCA1	ESR1
SHC1	SYK
GPX2	GSR
HFE	HFE2
PDX1	MAFA
AURKB	TP53
GABRG2	GABRA5
SYK	CBLB
GPX1	SOD1
TP53	RRM2B
WRN	TP53
TP53	STAT3
HSPA2	HSP90AA1
AKT1	TERT
HSP90AA1	PGR
GSTA2	GSTA1
TP53	MAPK1
GPX3	GSR
AIP	AHR
GSR	GSS
GSTM4	GSTM2
KRAS	MAPK1
INS	AKT2
GPX4	GSR
AKR1C2	AKR1C3
INS	PDX1
GABRG2	GABRB3
IL2RA	FOXP3
BRCA1	POLD1
GABRG2	GABRA6
WRAP53	TERT
TNF	IL6
HSD17B1	CYP19A1
XRCC4	ATM
PLIN1	PPARG
IL6	ALB
IL6	STAT1
PIK3R1	PIK3R2
AKT1	AKT2
IL6	CEBPB
POLG2	POLG
GPX7	GSR
SHC1	INS
TNF	PPARG
AKT2	HSP90AA1
LEP	IRS1
ESR1	FOS
PIK3R3	PIK3R2
MED1	PPARG
HSP90AA1	STAT3
IL6	MAPK1
IRS1	PIK3R2
PIK3R1	PIK3R3
IL6	FOS
PEX6	PEX1
SHC1	IGF1R
HSP90AA1	TERT
MMP9	STAT3
TNF	FOS
AKT1	CAV1
AKT1	IRS1
GABRA5	GABRB3
PIK3R1	PIK3CG
GABRG2	GABRA4
LIPC	LMF1
SHC1	MAPK1
IRS1	PIK3R3
HLA-DRB1	PTPN22
AKT1	SHC1
PTPN1	LEP
CEBPB	MAPK1
GABRA5	GABRB2
GABRG2	GABRB1
SLC25A4	ATP5B
ALB	CP
ALB	APOE
AKT1	PIK3CG
GSTA2	GSTA5
PIK3R1	IGF1R
GABRA1	GABRB3
ATM	PALB2
TOP2A	AURKB
ESR1	HSP90AA1
HSP90AA1	MAPK1
PRKAR1A	GNAS
BBS1	MKKS
DDC	COMT
PIK3R1	STAT3
GABRA1	GABRB1
SHC1	INSR
PIK3CG	PIK3R2
GABRA5	GABRB1
JAK1	IRS1
PIK3CG	PIK3R3
GABRA2	GABRG2
PAH	TAT
CDKN2A	KRAS
TERT	TP53
SOD2	GPX7
GABRG2	GABRA3
CAV1	HSP90AA1
CAV1	IRS1
INS	LEP
INS	CAV1
HSP90AA1	AIP
TNF	STAT3
GPX7	SOD1
GABRB2	GABRA6
SHC1	IGF1
GRIN1	GRIN2D
ADIPOQ	LEP
INS	MAFA
ESR1	MED1
PAX6	INS
RTEL1	WRN
IRS1	MAPK1
IGF1	ALB
CEBPB	STAT3
PPARG	TP53
ESR1	SMAD4
SOD2	GPX3
CAV1	LRP6
VDR	NCOA1
AKT1	SOD2
PDX1	IAPP
SOD2	GPX2
ITGA4	CTLA4
GPX3	SOD1
SLC2A4	PPARG
BRCA2	WRN
AKT2	TP53
GPX8	SOD1
ATP5A1	SLC25A4
HMGA2	TP53
CDKN2A	SMAD4
GRIN1	GRIN2C
TNF	STAT1
HPGDS	GSR
STAT1	STAT3
STAT1	MAPK1
YARS	YARS2
TP53	CSNK2A1
PTPN1	JAK1
PDX1	GCK
BRCA2	TP53
PIK3R1	INSR
SOD2	GPX8
PAH	DDC
EIF3F	EIF2S3
RUVBL2	TERT
ESR1	MAPK1
NCOA2	ESR2
GRIN1	GRIN3A
SHC1	PTK2B
ESR1	IGF1
GPX5	SOD1
SYK	CLEC4E
CYP1B1	COMT
CALCRL	IAPP
APOA5	APOE
GABRB2	GABRA4
PLAGL1	TP53
IL6	APOE
NOP10	TERT
FOS	TP53
GNAS	ADRB2
HAMP	HFE2
INS	SLC2A4
SARS2	YARS
HAMP	HFE
ESR1	TERT
INS	RFX6
AKT1	PIK3R2
PLA2G4A	MAPK1
APOA5	PPARA
AR	CDK6
PIK3R1	AKT2
IL6	JAK1
FOS	PPARG
PIK3CG	PDPK1
DBH	COMT
GABRB3	GABRA6
ESR2	MED1
SHC1	KRAS
SMAD4	HNF4A
ESR1	STAT1
NR3C2	HSP90AA1
BRCA1	TINF2
SOD2	GPX5
BBS4	MKKS
ADIPOQ	INS
AKT1	CTLA4
GPX6	SOD1
NCOA1	MED1
LIPC	APOE
GATA3	FOS
AKR1C3	CBR1
GABRB1	GABRA4
PPARA	MED1
IL2RA	STAT3
NEUROD1	GCK
GPX2	SOD1
PLTP	APOE
TNF	CAV1
SHC1	CAV1
POLD1	WRN
ADRB2	CFTR
AKT2	PIK3CG
HLA-DRB1	HLA-DQA1
ESR1	PGR
GABRA2	GABRB2
LIPC	LIPE
WRAP53	NHP2
PIK3R1	ESR1
GABRA2	GABRB1
HMGA1	TP53
NCOA2	MED1
AKT1	SOD1
CDKN2A	WRN
AR	MED1
GATA3	STAT3
APOA5	ALB
CYP3A4	NR1I2
GABRB1	GABRA6
GNAS	ADRB3
TH	TYR
INS	GCK
NCOA1	NR1I2
IGF1	MAPK1
HTR1A	SLC6A4
ESR1	CEBPB
DBH	TH
ESR1	CYP19A1
GATA3	FOXP3
GABRA3	GABRB2
SOD2	GPX6
ESR1	SHC1
LMNA	MAPK1
NCOA2	PPARA
NOP10	WRAP53
HSP90AA1	KRAS
GSTM1	GSTM2
HCK	STAT3
AR	SMAD4
GABRB3	GABRA4
AKT1	IGF1
GABRA2	GABRB3
GABRA3	GABRB3
ESR2	HSP90AA1
PTRF	CAV1
GSTM4	GSTM5
PNPLA2	LIPC
GABRA3	GABRB1
GSTM5	GSTM2
PIK3R1	PDPK1
AKT2	PIK3R2
RXRA	PPARA
AKT1	PIK3R3
NCOA2	NCOA1
DNMT1	TP53
PIK3R1	JAK1
PRKACA	LIPE
INS	ALB
PGR	MAPK1
PIK3R1	SYK
UBA1	UBR1
GATA3	PGR
HLA-DQB1	PTPN22
PDPK1	HSP90AA1
SHC1	EPOR
IL2RA	JAK1
PPARA	HSP90AA1
TERT	MAPK1
PIK3R1	INS
VDR	RXRA
PIK3R1	AR
SHC1	JAK1
LEP	RETN
IRS1	KRAS
NCOA1	PGR
GPX1	GSS
GABRA1	GABRA6
CAV1	INSR
SLC18A2	SLC6A3
CYP1B1	HSD17B1
AKT2	PIK3R3
SYK	PIK3CG
HCK	PIK3R3
ESR2	FOS
INS	PDPK1
GSTM4	GSTM3
CTRC	CPA1
SLC2A2	HNF1A
PIM1	STAT3
PTK2B	SYK
PIK3R1	KRAS
CYP19A1	AKR1C3
PTPN22	HLA-DQA1
TNF	PPARA
GGT1	GSR
GPX5	GSS
PPARA	MAPK1
GABRQ	GABRA3
GPX4	GSS
LCN2	RETN
GPIHBP1	APOE
PDPK1	PIK3R2
SLC2A1	TP53
PTPN1	CAV1
SYK	PIK3R2
IL6	FOXP3
PDPK1	PIK3R3
AKT1	USP8
GRIN2B	GRIN3A
ESR1	PIK3R3
POLD1	BRCA2
PTK2B	JAK1
GRIN2A	GRIN3A
JAK1	KRAS
IL6	CP
GPX2	GSS
PRSS3P2	MMP9
AKT1	INSR
AR	TCF7L2
ESR1	TP53
CP	APOE
HLA-DQB1	HLA-DRB1
ADIPOQ	MLXIPL
CSNK2B	TP53
IL6	INS
GABRA1	GABRA4
GATA3	SMAD4
SMAD4	CEBPB
HNF1B	PTF1A
RXRA	CEBPB
ADIPOQ	CEBPB
GGT1	GSS
ADIPOQ	IL6
CTRB1	CPA1
HNF4A	MED1
AR	NR3C2
PIK3R1	IGF1
GPX8	GSS
YARS	IARS2
INS	PPARG
DDC	TYR
PIK3R1	CDKN2A
TNF	MMP9
FFAR2	CASR
GNAS	PTGIR
VDR	SMAD4
PRKCA	TERT
GPX7	GSS
CAV1	PLIN1
GPX6	GSS
POLD1	ATM
DRD2	DRD4
BRCA2	RTEL1
IL6	LEP
WRN	PALB2
BRCA1	RTEL1
CYP1B1	AHR
IL2RA	STAT1
ESR1	PIK3R2
INS	DPP4
PNPLA2	ALB
ACE2	DPP4
TOP2A	CSNK2A1
GABRG3	GABRB3
LCN2	STAT3
SYK	FOS
HCK	IL6
INS	IAPP
HCK	SYK
CEBPB	MED1
RTEL1	ATM
PRKCA	MAPK1
GABRQ	GABRG2
POLD1	PALB2
IGF1R	KRAS
ESR1	ESRRA
CASR	FFAR1
RXRA	MAPK1
HTR3A	HTR3B
PRKCA	HSP90AA1
SYK	JAK1
ESR1	ESR2
CTRC	PRSS1
STAT3	BLK
DNAJC3	WFS1
GABRG3	GABRB1
GABRQ	GABRA4
GPX3	GSS
AKT1	IL2RA
GABRG3	GABRB2
GABRQ	GABRA2
NCOA1	HNF4A
IL6	PNPLA2
SMAD4	FOS
GABRQ	GABRA5
POLD1	RTEL1
SOD2	GPX4
ADRB3	ADRB2
ADRA1A	ADRA1B
JAK1	MAPK1
PDPK1	PRKCB
ADIPOQ	RETN
GABRQ	GABRA1
GSTM3	GSTM5
PIK3R1	CBLB
SHC1	PTPN1
VKORC1	NQO1
GABRA1	GABRA5
PTPN1	IGF1
CTC1	TINF2
AKT2	INSR
GCGR	IAPP
CASR	PYY
COMT	ALDH2
GABRG3	GABRQ
GNAS	ADRB1
GRIN2B	GRIN2A
GABRA3	GABRA5
GCGR	GNAS
PDPK1	INSR
STAT3	RORA
PRKCA	PRKCB
CYP19A1	CYP3A4
GNAS	PRKACA
STAT3	IL1RN
INS	RETN
INS	PPP1R3A
IGF1R	PIK3R2
GRIN2A	GRIN2C
ITGA4	PRKACA
GABRQ	GABRA6
PBX1	SMAD4
MED1	RORA
POLG2	C10orf2
ITGA4	PRKAR1A
DDC	TAT
STAT1	EPOR
CASR	GCGR
HMGA2	SMAD4
PRKACA	PLIN1
DKC1	HSP90AA1
GNAS	HTR7
IGF1R	MAPK1
AKT1	CBLB
PTGS1	HPGDS
SYK	PLA2G4A
GRIN3A	GRIN2C
SLC2A4	IRS1
CYP1B1	AKR1C3
HNF4A	HNF1A
SHC1	HSP90AA1
GPX4	GSTO2
HSPA2	PGR
GABRA1	GABRA3
AKT1	AR
MGST1	MGST3
EIF2AK3	EIF2S3
AGPAT2	BSCL2
HTR7	PTGIR
GNAS	ADRA1B
SHC1	IL2RA
GRIN3A	GRIN2D
TH	TAT
HSD17B1	AKR1C3
MGST2	MGST1
GABRA6	GABRA4
AKT1	RXRA
ADRA1A	ADRA1D
ADRB1	ADRB2
DRD1	GNAS
XRCC4	POLD1
FOXP3	FOS
IL2RA	SYK
MT-ND6	MT-CO1
TCF7L2	SMAD4
AKT1	JAK1
DNAJC3	EIF2AK3
CRYZ	NQO1
GABRA5	GABRA6
SHC1	IL6
PRKAR1A	MAPK1
GATA3	GATA6
CASR	DRD2
HSD17B1	CYP3A4
HK2	KHK
CYP1B1	SULT2A1
TH	SLC6A3
CYP3A4	CBR1
PPARA	ESRRA
PRKCB	MAPK1
HTR3A	HTR1A
PAX6	PDX1
VDR	CYP27B1
PIK3R1	PTPN1
HCK	PIK3R1
PPARA	SULT2A1
GABRA5	GABRA4
PRKAR1A	ADRB2
PNPLA2	APOE
FXN	ATP5B
HTR3A	HTR7
HCK	PTK2B
PIK3CG	IRS1
ESR1	GNAS
GPR39	FFAR1
MT-CO2	PTGS1
CALCRL	ADRB2
CASR	GPER1
RTEL1	PALB2
AKT1	SLC2A4
TOP2A	TPR
GNAS	DRD5
PTK2B	HSP90AA1
ADRA2B	PYY
TH	AKR1B1
AKR1C3	CYP3A4
JAK1	EPOR
GRIN2B	KRAS
PGR	MED1
GJA1	MAPK1
HSP90AA1	PRKACA
GRIN2A	KRAS
RXRA	PBX1
VIPR2	IAPP
AKR1C3	HPGDS
PIM1	KRAS
PRSS1	SPINK1
ADH5	ALDH2
TP53	KRAS
GPER1	HTR1A
PRKCA	ADRA2C
LMNA	KRAS
IL6	MMP9
PYY	ADRA2A
GPX2	GSTM3
ADRA2C	PYY
RXRA	LEP
GCGR	ADRB2
DNAJC3	MAPK1
PIK3CG	CBLB
GCGR	FFAR1
RXRA	ADIPOQ
GRIN1	KRAS
MMP9	CTRB1
MT-CO2	MT-ND6
RUVBL2	TCF7L2
CRYZ	FOS
PIK3R1	ESR2
HAMP	LCN2
ADRB1	HTR7
PRKCA	GNAS
PRKCA	KRAS
FXN	CP
HTR7	ADRB2
AKR1C1	CYP3A4
SYK	BLK
CDKN2A	CEBPB
PIK3R1	HSP90AA1
HCK	PIK3R2
SHBG	SULT2A1
RXRA	SULT2A1
IL6	IL2RA
PRKCA	ADRA2A
ADRA2A	MTNR1B
FFAR2	FFAR1
ADRA2B	PRKCA
LEP	IGF1
AKT1	SMAD4
PTK2B	BLK
HTR7	DRD5
IARS2	YARS2
IL2RA	KRAS
PRKCB	KRAS
DRD2	HTR1A
IL2RA	MAPK1
PAH	AKR1B1
ADIPOQ	MED1
RXRA	PLIN1
ADRB2	PTGIR
LCN2	MMP9
APOA5	PNPLA2
JAK1	PIK3R2
DHFRL1	CBR1
DRD1	HTR7
ADRA2C	DRD2
AR	PGR
GSTA4	GSTO1
DNAJC3	IL6
HTR1A	ADRA2A
RXRA	SLC2A4
AKR1C3	SULT2B1
APOA5	IL6
PIK3R1	IL2RA
RXRA	TNF
GALR2	HTR1A
APOA5	RXRA
TPR	AURKB
TNF	ADIPOQ
RETN	MAPK1
INSR	PPP1R3A
ESRRA	MED1
IL6	WFS1
AKT1	DKC1
CALCRL	ADRB1
GATA3	HSP90AA1
GGT1	GPX4
ADRA2B	HTR1A
PAH	TYR
TCF7L2	FOS
RXRA	NR1I2
GPX4	SOD1
ADRB2	VIPR2
HMGA2	HMGA1
SHC1	PIK3R3
RXRA	ALB
ADRB3	PTGIR
ADRB3	HTR7
TNF	MT-CO2
DRD2	PYY
LEP	MED1
GABRA2	GABRA1
GSTK1	DAO
HNF1A	MAPK1
ADRA2B	DRD2
DRD1	IAPP
ADRB1	DRD5
MMP9	PRSS1
GABRB3	GABRB2
NCOA1	LEP
TNF	INS
ADRB1	PTGIR
MTNR1B	DRD4
SOD2	GSR
UNC13B	SLC18A2
GCGR	DRD1
PDK2	PRKCA
ESR2	MAPK1
PDK2	PRKCB
GCGR	ADRA1B
DRD2	ADRA2A
DRD3	MTNR1B
SMAD4	HNF1A
ATP5A1	FXN
NCOA1	GATA3
GCGR	ADRB3
TH	SLC18A2
CEBPB	CDK6
GABRA2	GABRA6
GABRA2	GABRA4
SLC2A4	MED1
GRIN1	GRIN3B
ADRA2B	DRD3
ESRRB	MED1
ADRA2C	DRD3
ADRA2C	DRD4
TAT	TYR
DRD3	ADRA2A
JAK1	PIK3R3
ADRA2B	DRD4
GNAS	GPR39
GLRX	GSR
ADRA2C	HTR1A
HTR1A	DRD4
DRD3	HTR1A
PTK2B	PRKCB
DRD1	ADRB3
DRD2	MTNR1B
NR3C2	PGR
PTK2B	ITGA4
ADRB3	DRD5
GGT1	GAD2
APOE	PON1
DRD5	IAPP
DRD1	PTGIR
ADRA2A	DRD4
DRD2	GALR2
DRD1	VIPR2
UBR1	SH3RF1
GCGR	ADRA1D
GABRG3	GABRA5
HTR7	SLC6A4
GRIN2B	GRIN2C
HSPA2	AR
CALCRL	ADRB3
FXN	SLC25A4
GABRG3	GABRA1
SYK	PIK3R3
DRD5	ADRB2
COMT	SLC6A4
DRD1	ADRB1
PPARA	MT-CO2
GCGR	ADRB1
CASR	DRD3
PYY	GALR2
ADRA2B	GALR2
UBA1	CBLB
NCOA1	ALB
HSPA2	NR3C2
ADRA2C	GALR2
GALR2	ADRA2A
NCOA1	CEBPB
ADRA1D	ADRA1B
CALCRL	VIPR2
HTR7	IAPP
GCGR	ADRA1A
TCF7L2	TERT
CASR	DRD4
GLRX	RRM2B
DRD1	DRD5
NCOA1	SULT2A1
PRKACA	IGF1R
ADIPOQ	NCOA1
HTR1A	MTNR1B
ADRA2B	PRKCB
AKT2	CTLA4
GRIN2B	GRIN2D
GCGR	GPR39
CASR	ADRA1B
GABRG3	GABRA4
DRD3	GALR2
GABRA2	GABRA3
DRD1	ADRB2
CASR	GPR39
GABRG3	GABRA2
DRD3	PYY
MMP9	HBB
DRD3	DRD4
GABRA2	GABRA5
CYP3A4	SULT2B1
NCOA1	SMAD4
NCOA2	CEBPB
GPER1	ADRA2A
GNAS	PRKCB
NCOA1	SLC2A4
GRIN2A	GRIN2D
NCOA1	FOS
GALR2	DRD4
ESRRA	ATP5B
GPR39	VIPR2
ADRB3	IAPP
PYY	DRD4
DNAJC3	ALB
GATM	DAO
HTR7	VIPR2
IL2RA	IRS1
SH3RF1	CBLB
ADRA1B	ADRB2
CALCRL	GCGR
APOA5	CP
PRKCA	PTK2B
DHFRL1	AKR1B1
HPGDS	GSS
CASR	HTR1A
NCOA2	ALB
GABRG3	GABRA6
ADRA2C	MTNR1B
GCGR	VIPR2
PTGIR	VIPR2
HCK	JAK1
HSPA2	TPR
GABRA3	GABRA6
GPER1	DRD2
FOXP3	STAT3
PIK3R1	ADRA1A
GABRG3	GABRA3
ADRA2B	MTNR1B
GATM	ALDH2
RXRA	PRKCA
PYY	HTR1A
ADRB1	VIPR2
RXRA	PAX6
GRIN2C	GRIN2D
GSTA2	FOS
C10orf2	POLG
GABRA3	GABRA4
GABRQ	GABRB3
NCOA2	SULT2A1
CASR	GALR2
ADRA2C	PRKCB
GALR2	MTNR1B
ESRRA	STAT1
GPER1	DRD3
RXRA	TOP2B
GABRB3	GABRB1
DRD3	DRD2
ADRB2	IAPP
GPER1	MTNR1B
GABRQ	GABRB1
NCOA2	ADIPOQ
PIK3R1	ADRA1D
CALCRL	DRD5
PRSS3P2	MAPK1
GPER1	DRD4
GCGR	DRD5
JAK1	PRKCB
ATP5A1	OTC
PRKCA	PDPK1
FFAR2	GPR39
GABRQ	GABRB2
CALCRL	GNAS
DRD5	VIPR2
TPR	GCK
ADRB1	IAPP
NCOA2	TCF7L2
PAH	DHFRL1
GCGR	HTR7
GNAS	ESR2
ENPP1	GYS1
AR	PRKACA
ADRA2C	GPER1
ALB	WFS1
ADRA2B	GPER1
ADRA2C	ADRA2A
GNAS	VIPR2
SLC2A2	GCK
HCK	BLK
AKR1C3	AKR1B1
ADRA2B	ADRA2C
HTR7	GPR39
NCOA2	SMAD4
PNPLA2	CP
NCOA2	SLC2A4
GPR39	ADRA1B
ADRA1D	GPR39
ADRB1	ADRB3
ADRA2B	ADRA2A
GPR39	PTGIR
PRKCB	ADRA2A
PRKCA	LEMD3
PRKAR1A	CFTR
CALCRL	DRD1
DNAJC3	CP
NCOA1	NR1I3
MED1	SULT2A1
AKT1	MAPK1
GNAS	IAPP
GRIN2D	KRAS
GRIN2C	KRAS
ESR2	PIK3R2
SARS2	YARS2
ADRB3	VIPR2
PRSS3P2	DNAJC3
ESR2	PIK3R3
PIK3R1	ADRA1B
MLXIPL	PRKACA
DRD5	PTGIR
DHFRL1	TH
CASR	ADRA1D
GPR39	IAPP
USP8	LRP6
PYY	MTNR1B
GGT1	LTC4S
CALCRL	HTR7
CALCRL	PTGIR
FFAR2	PROK2
CASR	MTNR1B
NCOA2	PLIN1
TP53	IGF1R
ADRA1D	PIK3R2
NCOA1	PLIN1
TXNDC12	GSS
HSPA2	TINF2
NCOA2	LEP
APOA5	NCOA1
ADRA2B	CASR
PTGIR	IAPP
USP8	AKT2
ATP5B	OTC
CASR	ADRA2C
CASR	ADRA2A
AR	TP53
UBR1	CBLB
PNPLA2	WFS1
GGT1	TXNDC12
MED1	PLIN1
FFAR2	GCGR
ADRA1D	PIK3R3
ADRA1B	PIK3R3
VDR	TOP2B
PRKACA	ABCC8
APOE	WFS1
ADRA1A	PIK3R2
DNAJC3	APOE
GPR39	DRD5
GCGR	PTGIR
ADRA1A	PIK3R3
ADRA1B	PIK3R2
CALCRL	GPR39
DNAJC3	PNPLA2
CASR	ADRA1A
DRD1	GPR39
GPR39	PIK3R3
FFAR2	ADRA1D
PTK2B	IL2RA
ADRB3	GPR39
MT-CO2	GPD2
LEMD3	PRKCB
FFAR2	ADRA1A
BRCA1	TOP2A
PRKAR1A	MLXIPL
PIK3R1	GPR39
GPR39	ADRB2
ADRA1A	GPR39
SYK	ELMO2
GPR39	PIK3R2
FFAR1	PIK3R2
ADRB1	GPR39
MT-CO2	ATP5C1
CASR	PROK2
IL2RA	PIK3R2
GPR39	PROK2
HSP90AA1	ELMO2
PRKCA	DKC1
SDCCAG8	HSP90AA1
PIK3R3	FFAR1
RXRA	MT-CO2
FFAR2	PIK3R2
ADRA1D	PROK2
GCGR	PROK2
DNAJC3	APOA5
APOA5	MED1
UBA1	SH3RF1
APOA5	WFS1
CASR	PIK3R3
GCGR	PIK3R3
PIK3R1	PROK2
FXN	OTC
ADRA1B	PROK2
TAT	MIF
GCGR	PIK3R2
CP	WFS1
FFAR2	ADRA1B
ADRA1B	FFAR1
SHC1	HLA-DRB1
CASR	PIK3R2
TNF	LEP
PGR	PRKACA
ADRA1A	PROK2
GPER1	PYY
PIK3R1	FFAR1
ADRA1D	FFAR1
PROK2	PIK3R2
SDCCAG8	PRKACA
PRSS3P2	RETN
PROK2	PIK3R3
GPER1	GALR2
SLC25A4	OTC
PIK3R1	GCGR
PRKACA	PTGIR
PIK3R1	CASR
IL2RA	PIK3R3
APOA5	NCOA2
ADRA1A	FFAR1
PROK2	FFAR1
KCNJ11	PRKACA
FFAR2	PIK3R1
DNAJC3	RETN
FFAR2	PIK3R3
GGT1	HPGDS
SIGMAR1	SQLE
GSTO2	HPGDS
GSTO1	HPGDS
SLC6A3	DRD4
GSTO2	GSTM1
GSTP1	GSTO1
GPIHBP1	LMF1
RTEL1	CTC1
CTRC	SPINK1
PTK2B	GRIN2A
GPX4	GSTM3
GPX7	GSTM3
PLTP	PON1
SLC18A2	SLC6A4
DRD1	SLC6A3
GPX2	GSTA4
GSTA4	GPX7
HAMP	IL6
PRKACA	FOS
GYS1	PRKACA
PRKCA	FOS
INS	GYS1
AKT2	MAPK1
GSTP1	GSTO2
PLA2G4A	PTGS1
INSR	PIK3R3
ALB	APOH
GPX5	GSTM3
ESR1	AHR
AKT1	IL6
GSTO1	GSTM1
AKT1	MMP9
TERT	TINF2
POLG2	IARS
IGF1R	STAT3
GSTA2	GSTA4
CYP1B1	GSTM1
CTC1	NHP2
CYP1B1	GSTP1
IARS	IARS2
SOD1	GSR
JAK1	IGF1R
GSTM4	GSR
SYK	KRAS
TNF	FOXP3
GSTA5	GSTA1
GPX7	GSTM2
GPX5	GSR
STAT1	FOS
KRAS	PIK3R2
GSTA4	GSTM3
GSTA4	GSTM1
GLRX2	GSR
GPX1	GSTM1
APOE	APOH
ESR1	GPER1
CYP19A1	AR
GPX1	HPGDS
APOA5	APOH
GSTA4	GSTM2
TOP2A	TOP2B
IARS	YARS2
MGST1	HPGDS
IL6	RETN
CBLB	PIK3R2
DDC	SLC18A2
AKT1	TNF
GPX8	GSTM3
DRD5	SLC6A3
CYP3A4	HPGDS
GSTA2	GSTA3
ATP5A1	MT-CO2
INS	KCNJ11
DNMT1	STAT3
SOD2	POLG
AKT1	ACTB
GSTO2	GSTA1
PDE4D	PRKACA
SOD2	TP53
SLC2A1	INS
TNF	CFLAR
GSTA1	GSTA3
AKT1	LMNA
AKT1	SLC2A1
ESR1	PRKACA
PRKACA	CFTR
GPX1	GSTM2
GRIN2A	GRIN3B
GPX3	GSTA4
NQO1	TP53
GSTO1	GSTA1
CTC1	TERT
GPX5	GSTA4
AKR1B1	GCK
GPX5	GSTM2
PRKACA	MAPK1
HSP90AA1	ATP5B
SOD2	HIBCH
GSTM2	GSR
INS	SHBG
COMT	DRD4
GPX1	GSTP1
GPX6	GSR
PNPLA2	PLIN1
APOA5	LIPC
INS	HLA-DQA1
SARS2	IARS
NCOA1	ESRRA
GPX1	GSTM3
SLC2A1	HK2
GPER1	ESR2
SARS2	IARS2
IL6	TP53
MMP9	ELN
TCF7L2	CDKAL1
PRSS3P2	PRSS1
GPX6	GSTM2
GPX8	GSTM2
GPX8	GSTM4
GPX6	GSTM3
GSTO1	GSTM3
GPX8	GSTA4
GSTM4	GPX7
DRD2	COMT
SLC18A2	SLC6A2
GPX1	GSTA4
TNF	RETN
GPX3	GSTM3
GSTA4	GSR
BRCA1	PGR
MGST2	HPGDS
CISD2	WFS1
GSTO2	GSTM3
TH	DRD2
APOA5	PLTP
SLC30A8	CDKAL1
IL6	IGF1
MGST3	HPGDS
GPX1	GSTM4
APOA5	PON1
PTPN1	STAT3
NOP10	CTC1
GSTO1	GSR
FOS	PRKCB
GABRD	GABRA6
GSTM3	GSR
PACS1	CSNK2A1
CFLAR	TP53
DRD1	TH
GSTO1	GSTM2
CYP19A1	PGR
NR1I3	MED1
PIK3R3	KRAS
HNF1B	HNF4A
SLC2A4	LEP
GSTO2	GSTM2
ESR1	STAT3
CYP19A1	ESR2
DNAJC3	HSPA2
LCN2	CTLA4
TERT	ATM
INS	SLC2A2
INSR	CBLB
TOP2A	TP53
PDPK1	IRS1
PRKCB	IRS1
CYP1B1	GSTA1
TNF	ALB
GLO1	GSR
PAX6	NEUROD1
CYP1B1	HPGDS
AKT1	KRAS
GLRX2	GPX4
ADIPOQ	IGF1
DRD3	SLC6A3
INS	APOE
GPX2	HPGDS
PRKCA	PLA2G4A
PIK3R1	PGR
DRD2	SLC6A4
PRKCB	TYR
MGST1	LTC4S
GSTO2	GSR
AKT2	SLC2A4
PRKCA	ACTB
GPX3	HPGDS
HK2	AKR1B1
GABRG2	GABRG1
PAH	TH
SYK	STAT3
GPX8	GSR
PON1	APOH
SLC6A4	DRD4
TOP2A	CSNK2B
IARS	UBA1
INS	PNPLA2
RUVBL2	NHP2
SLC2A2	TP53
INS	ACE
CYP3A4	GSTM1
AKT1	LEP
NOP10	TINF2
GPX7	GSTM1
LMNA	LEMD3
GSTP1	CYP3A4
SUMO4	TP53
ESRRB	NCOA1
GSTA2	GPX2
ALB	ACE
INS	NEUROD1
GSTO1	GSTM5
PDX1	NEUROD1
HAMP	TP53
GSTA4	GSTM4
NHP2	TINF2
GSTA2	GSTO1
GABRD	GABRG1
INS	HLA-DQB1
GSTA4	GSTA1
GRIN2B	HTR3A
DKC1	TINF2
COMT	SLC6A3
INS	STAT3
FOS	MED1
AR	STAT3
GPER1	CYP19A1
TNF	MAPK1
CYP1B1	GSTM3
GABRG1	GABRB2
MGST2	GSTA4
LEP	IAPP
ESR1	CAV1
CYP3A4	GSTA1
GRIN1	PRKACA
GNAS	PLA2G4A
GATA3	CTLA4
LEP	FOS
GSTP1	GSS
GSTA4	MGST3
PRKCB	SLC6A3
GNAS	IGF1R
SLC30A8	TCF7L2
GPX7	GSTM5
GSTO1	GSTA3
GRIN2B	PRKACA
HSP90AA1	CSNK2A1
GABRG2	GABRD
ATP5A1	HSP90AA1
GABRB1	GABRB2
GSTO1	MGST3
AKT1	ESR2
GRIN2A	HTR3A
GSTA2	GSTO2
PAX4	NEUROD1
INS	GAD2
PYY	LEP
GPX7	GSTA3
SMAD4	KRAS
NCOA2	NR1I3
GPX4	HPGDS
GPX6	HPGDS
GATM	GAD2
PRKCB	INSR
TH	DRD5
TNF	TP53
GABRE	GABRB1
IL6	IL1RN
GABRE	GABRB2
GSTM5	GSTA3
AR	IGF1
GSTM4	GSTO2
AKT1	CFLAR
AKT1	DNMT1
GSTM1	GSR
NR1I3	CYP3A4
GABRE	GABRB3
GPX6	GSTM1
GSTA4	GSS
GPX5	GSTM4
INS	MLXIPL
DIEXF	NHP2
GSTP1	GSR
TH	FOS
MGST1	GSTA1
GPX1	GSTA1
GPX2	GSTM1
INS	TCF7L2
BRCA1	CDKN2A
GSTO2	GSTA3
TCF7L2	HNF4A
MGST3	GSTM3
AKT1	GJA1
PGR	PIK3R3
IGF1	TP53
PRKAR1A	PDE11A
GPX7	HPGDS
PRKCA	SLC6A3
GPX5	HPGDS
HTR3A	SLC6A4
GABRA1	GABRD
GSTO2	GSTM5
AKT1	ADIPOQ
AKT1	FOS
PRKACA	GRIN2D
GRIN2A	PRKACA
TNF	IL2RA
ADIPOQ	SLC2A4
PRKACA	GRIN2C
GPX8	HPGDS
GSTP1	GPX2
INS	FOS
PGR	PIK3R2
AKT1	ATM
INS	HK2
HTR3A	GRIN2C
GPX3	GSTM2
GPX2	GSTA1
IL6	PPARG
NR3C2	ACE
PRSS3P2	SPINK1
PRKAR1A	LIPE
GRIN2B	DRD2
SLC2A1	SLC2A2
BCAT1	BCAT2
GSTP1	MGST1
INS	PYY
AGPAT2	GPD2
ATP5A1	MT-CO1
GRIN3A	HTR3A
CBLB	PIK3R3
MGST1	GSTM1
HK2	GCK
GRIN3A	PRKACA
PRKACA	GRIN3B
PDX1	SLC2A2
GSTA2	GSTM5
GLO1	AKR1B1
SOAT1	SOAT2
GSTA4	GPX6
GPX4	GSTM5
GGT1	GSTP1
SLC18A1	SLC18A2
SLC2A1	SLC2A4
GPX8	GSTM1
PRKCA	GJA1
WRAP53	CTC1
PLTP	LIPC
APOA5	LMF1
CYP1B1	GSTA2
GSTA1	GSR
GSTA4	GSTO2
PPARG	RETN
HTR3A	GRIN2D
MGST1	GSTM3
MGST2	GSTM5
NR1I2	SULT2A1
GPX3	GSTM1
GGT1	ALB
GSTA1	GSS
INS	ABCC8
ESR1	IRS1
GRIN2D	GRIN3B
TNF	CTLA4
GPX8	GSTM5
NQO1	HPGDS
PRKACA	PDE11A
GALR2	FFAR1
MGST1	GSTA3
AKR1C2	MIF
IL6	IRS1
DPP4	PYY
MGST1	GSTA4
LEP	ALB
INS	ACTB
AKT1	HK2
GGT1	GSTA3
IGF1	STAT3
ATM	RRM2B
GRIN2C	GRIN3B
SOAT1	SULT2B1
IL6	GATA3
PPARA	PRKACA
GPX5	GSTM1
SLC25A4	POLG
SOAT2	SULT2B1
GSTA2	MGST1
PBX1	PRKACA
GPER1	GNAS
MMP9	TP53
GPX6	GSTM5
PRKACA	MED1
PDX1	PRKACA
GPX4	GSTM1
GABRA1	GABRG1
ESR2	PRKACA
GPX2	GSTM2
PPARA	UCP3
GSTA2	GPX4
UCP3	SLC2A4
GSTM2	GSS
MMP9	MAPK1
RTEL1	NHP2
PDX1	PTF1A
GSTA4	GSTM5
GRIN1	HTR3A
PNPLA2	PPARG
HTR3A	GRIN3B
SPINK1	CFTR
NR1I2	AHR
FOS	IGF1
AKT1	PEA15
TP53	MIF
MGST1	GSR
GSTP1	GPX3
GSTA2	CYP3A4
SMAD4	TP53
GSTA1	GSTM5
PBX1	HOXA10
MGST3	GSTM2
GYS1	PPP1R3A
MGST1	GSTM2
CYP19A1	SHBG
GSTA2	GSR
GSR	GSTA3
KCNJ11	CDKAL1
GSTO1	GPX4
GPX5	GSTM5
GPX2	GSTM4
MT-ND1	PTGS1
GRIN2B	GRIN3B
GPX4	GSTA1
UCP3	PPARG
AKT1	STAT1
ESD	GLO1
DRD1	FOS
TNF	APOE
GSTP1	GSTZ1
GPX4	GSTA3
PGR	TP53
MGST2	GSTO2
GSTA5	GSTO2
CRYZ	HPGDS
INS	MMP9
EIF2AK3	FOS
GPX1	GSTA3
GPX4	AKR1B1
AR	CAV1
MGST2	GSTP1
IL6	CTLA4
MT-ND6	PTGS1
GABRG1	GABRA6
EIF3F	ADRA1B
SLC30A8	GAD2
AHR	CYP27B1
MAFA	NEUROD1
ADIPOQ	PNPLA2
GSTM1	GSS
PLTP	APOH
RTEL1	NOP10
TCF7L2	KCNJ11
MMP9	APOE
STAT1	AHR
CYP3A4	AHR
WRAP53	TINF2
SHBG	IGF1
DRD3	COMT
IL6	AR
GSTM4	GPX4
TNF	IL1RN
GSTM4	GPX6
GPX1	MGST1
PTF1A	CPA1
AKT2	IRS1
DRD1	GRIN1
PRSS1	CFTR
MGST3	GSTM1
AKR1B1	ALDH2
HFE	DNMT1
LMNA	FOS
FOS	CEBPB
POLG	RRM2B
HCK	SHC1
GPX4	GSTM2
SOD2	TNF
GSTM4	GSTO1
MGST2	GSTM2
MGST2	GSTO1
HAGH	ESD
AR	IGF1R
MGST1	GSTM4
GPX1	GSTO1
AR	MAPK1
ADIPOQ	PLIN1
GPX2	GSTA3
PDE4A	PRKACA
MGAM	DBH
GRIN2B	PTK2B
SMAD4	MAPK1
ACTB	PPARG
GSTP1	GPX4
GSTA2	GPX1
BRCA2	AURKB
PRSS1	CPA1
GSTP1	GPX7
LEP	TP53
GPX3	GSTM4
GLO1	SOD1
GABRB1	GABRG1
GSTA5	GSTM5
IL6	AHR
ESR1	AKT2
GPX3	GSTA3
GSTA2	GPX5
INS	IARS
AKT1	BRCA1
TP53	CDK6
PPARG	APOE
GPX3	GSTA1
STAT1	TP53
PIK3CG	PRKCB
GSTA5	GSTO1
GPX1	GSTM5
LEP	APOE
DDC	SLC6A3
GSTA2	GPX7
RXRA	NR1I3
GPX2	GSTA5
TERT	WRN
MGST1	GSTO1
PRKCA	GRIN2A
DKC1	CTC1
AKT1	ALB
GSTA4	GPX4
GSTO1	GSS
GPX6	GSTA3
GABRD	GABRA5
AKR1C3	AR
GPX8	GSTA5
NR1I3	AHR
GGT1	GSTM1
GSTA2	GPX6
GABRD	GABRA4
ESR1	INS
GPX8	GSTA1
CYP1B1	GSTM2
PNPLA2	LEP
PBX1	PDX1
GSTP1	MGST3
RUVBL2	HSP90AA1
ESR1	IL6
ESR1	LEP
GPX7	GSTA1
INS	LCN2
CBR1	AKR1B1
IL6	EPOR
HPGDS	GSTZ1
MGST3	GSTA1
AKT1	FOXP3
GPX8	GSTA2
GPX8	GSTA3
INS	LIPE
DBH	SLC6A3
IL6	SLC2A4
ATP5B	SLC19A2
TH	SLC6A2
GPX2	GSTO1
MTTP	INS
GSTO1	GPX7
HTR1A	SLC6A3
SLC2A4	IGF1
GATA3	STAT1
GPX5	GSTA1
GPX7	GSTO2
GSTM4	MGST3
TERT	KRAS
GSTO2	GSS
SLC30A8	KCNJ11
GPX5	GSTA3
SLC30A8	INS
BRCA1	AR
AKT1	CDKN2A
C10orf2	SLC25A4
CYP1B1	GSTA4
GABRG2	GRIN1
FOXP3	DNMT1
FFAR2	PYY
GSTA2	MGST3
SOD2	IL6
GSTA5	GPX6
GPX1	MGST3
ADH5	HPGDS
PTPN22	BLK
PYY	IAPP
CYP3A4	GSTM2
MGST3	LTC4S
GPX6	GSTA1
GSTA2	GPX3
PTPN1	MAPK1
ABCC8	GCK
IL2RA	CTLA4
INSR	PIK3R2
GPX3	GSTO1
GPX5	GSTA5
GSTA1	GSTM1
GPX6	GSTO2
CYP1B1	GSTM5
ATM	CDK6
PTPN22	CTLA4
AURKB	ATM
INS	HLA-DRB1
DBH	SLC6A2
FOXP3	AHR
POLG2	YARS
GSTA5	GPX7
MGST3	GPX4
CTRB1	TAT
CYP1B1	GSTM4
CDKN2A	IL6
MGST1	GPX3
GSTM3	GSS
MGST1	GSTM5
C10orf2	RRM2B
GSTP1	HPGDS
ACTB	CAV1
GPX3	GSTO2
STAT3	AHR
STAT1	PPARG
GPX3	GSTM5
GSTM1	ADH5
MGST3	GSTM5
GPX2	GSTM5
SLC2A1	CA9
HTR1A	SLC6A2
FOXP3	STAT1
GLRX	SOD1
MGST2	GSTA5
TP53	PALB2
INS	MAPK1
GABRQ	GABRE
CAV1	TP53
IARS	IGF1R
CDKN2A	TERT
GABRA5	GABRG1
IGF1	RETN
DRD5	SLC6A4
GPX1	GGT1
NR1I2	TP53
DRD1	SLC6A4
GSTA4	CYP3A4
RTEL1	TERT
SOD2	ALB
MGST2	GSTA3
RFX6	NEUROD1
CYP1B1	MGST1
GABRG1	GABRA4
CDKAL1	MTNR1B
MTNR1B	GCK
NQO1	GSTM1
INS	CEBPB
BRCA1	NSMCE2
HAMP	STAT3
GSTM4	CYP3A4
TH	COMT
GSTM1	HPGDS
DRD3	TH
CDKAL1	WFS1
LIPC	PON1
SHBG	AR
CYP3A4	GSTM3
ATP5A1	MT-CYB
DRD2	SLC18A2
GABRB3	GABRG1
APOA5	INS
GRIN3A	HTR3B
GABRA2	GABRE
TNF	ITGA4
TH	SLC6A4
GABRA2	GABRD
GSTM1	GSTM3
GSTP1	TP53
HFE	AIRE
KCNJ11	GCK
CDKN2A	STAT3
MT-CYB	ATP5B
GABRA1	GABRE
GSTA5	GPX4
POLG2	SLC25A4
MGAM	ALB
SHBG	ALB
MMP9	IL1RN
MMP9	ALB
COMT	ADH5
ADIPOQ	LIPE
GSTM4	GSTM1
MGST3	GSR
TH	DRD4
HNF4A	TP53
RUVBL2	HFE
SLC2A1	IGF1
AR	AHR
SLC2A4	MLXIPL
MGST2	GSTM1
GPX5	GSTO2
IL6	DNMT1
GRIN3A	GRIN3B
GPX8	GSTO1
GABRG2	GABRE
GSTA2	GSS
CYP1B1	GSTO1
ESRRB	GATA6
GABRQ	GABRG1
DRD1	COMT
MGAM	INS
DRD2	SLC6A2
MGST2	GSTA1
PPARA	INS
PRSS3P2	CPA1
GSTM4	GSS
GSTM2	GSTZ1
GSTA1	GSTM2
SOD2	MT-CYB
AKT1	PNPLA2
MGST3	GPX7
DIEXF	DKC1
GRIN2B	DRD1
GSTA4	HPGDS
AR	CEBPB
HPGDS	GSTM2
GPX8	GSTO2
MGST2	GSR
GSTA2	GSTM4
GSTA1	HPGDS
PGR	IGF1
GPX8	MGST3
GPX1	GSTA5
GPX8	GSTP1
CRYZ	NQO2
HSP90AA1	CFTR
SOD2	GLRX
GSTA5	GSTA3
INS	TP53
GSTA1	GSTM3
GSTA2	GSTM1
CYP1B1	GSTA3
MGST2	GSTM4
CYP3A4	GSTA3
VDR	CASR
MGST3	GSTO2
GGT1	GPX7
GSTM5	GSR
SHBG	LEP
GNAS	KRAS
TNF	CEBPB
CYP1B1	GSTA5
GGT1	GPX3
INS	HBA1
PTGS1	MT-CYB
HSP90AA1	SOD1
GSTO1	GPX6
GSTP1	GSTA1
NR1I3	SULT2A1
COMT	DRD5
DDC	DRD2
LSS	SIGMAR1
SLC18A1	SLC6A2
MGST3	GSS
GPX3	GSTA5
TNF	SLC2A4
CDKN2A	ATM
MGST2	MGST3
GGT1	GPX6
GLIS3	NEUROD1
MGST1	GPX4
ENPP1	PDE4D
INS	WFS1
NR1I2	HPGDS
GSTA2	GSTM2
GPX8	MGST1
GSTP1	NQO1
GSTM2	GSTA3
NPPB	ACE
PAX4	RFX6
GSTA5	HPGDS
INS	SULT2A1
RTEL1	TINF2
MGST2	GSTM3
SLC2A2	LEP
SOD2	ALDH2
GSTA2	GSTM3
TH	ALB
GABRP	GABRE
AKT1	GATA3
GPX1	GSTO2
GABRD	GABRA3
GSTM4	GSTA1
GPX2	MGST3
RRAD	TP53
CA9	TP53
GSTA5	GSR
GSTA2	HPGDS
GSTP1	GSTM1
ADIPOQ	IRS1
HPGDS	GSTM5
PTPN1	PPP1R3A
GABRP	GABRA1
IL2RA	PTPN22
HPGDS	GSTM3
GSS	GSTA3
SLC2A2	ABCC8
ESR2	IGF1
GABRD	GABRB2
GSTM1	GSTA3
GSTO1	ADH5
INS	LMNA
PPARG	LIPE
GSTP1	ADH5
GPX8	GGT1
MGST2	ADH5
NCOA2	PGR
USP8	PIK3R2
RTEL1	WRAP53
GSTP1	GSTA4
GSTA5	GSS
MGST1	GPX2
GABRG3	GABRD
AR	MMP9
TNF	IGF1
GGT1	GSTM4
ADRB3	PPARG
NQO1	GSR
ACE	APOE
CAV1	PPARG
GPX3	MGST3
GSTM5	GSS
CELA1	CPA1
HPGDS	GSTA3
GABRP	GABRA6
MGST1	GSS
KCNJ11	WFS1
GSTK1	HPGDS
PAX4	SLC2A2
MMP9	SMAD4
GLRX2	SOD1
INS	GLIS3
ELN	IGF1
GGT1	GPX2
GSTA5	CYP3A4
MGST2	GPX7
GABRD	GABRE
PRKAR1A	PDE4D
GRIN2A	DRD1
INS	CYP3A4
INS	STAT1
KCNJ11	SLC2A2
MGST2	GPX2
GSTM3	GSTA3
BRCA1	CTC1
INS	FFAR1
MGST1	CYP3A4
HTR3A	FOS
MTTP	MLXIPL
GSTP1	GPX6
CYP1B1	GSTO2
ALB	STAT3
PAX4	MAFA
CYP1B1	ESR2
INS	GPER1
GPX2	GSTO2
POLG2	RRM2B
AGPAT2	PTRF
LEP	LIPE
SOD2	FXN
PDE4A	ENPP1
INS	UCP3
GSTA5	GSTM4
FXN	TTPA
GSTM4	GSTA3
GPX5	GSTP1
GABRP	GABRG1
GSTA2	GSTP1
DPP4	ACE
SLC2A1	LEP
MMP9	PPARG
IL6	HSP90AA1
GABRP	GABRA4
PALLD	AKT2
TCF7L2	WFS1
ACTB	ALB
GPX5	GSTO1
ADIPOQ	SHBG
IL6	PON1
SLC30A8	MTNR1B
GABRG3	GABRP
ESR1	BRCA2
BSCL2	PTRF
DDC	DRD5
MMP9	LEP
PRKAR1A	PDE8B
GABRP	GABRG2
ALB	PON1
DDC	DRD1
GGT1	GSTM2
MGST3	GSTA3
ACTB	TP53
ALB	HPGDS
GABRG2	GAD2
GSTP1	GSTM4
SLC2A2	NEUROD1
KHK	GCK
CYP1B1	NQO1
IL6	KRAS
CYP3A4	GSTM5
IGF1R	CBLB
VDR	NCOA2
ARMC5	PDE11A
SLC30A8	WFS1
[truncated: 2,795 more rows]
