# Supplementary material for: An Integrative Pharmacology-Based Approach for Evaluating the Potential Effects of Purslane Seed in Diabetes Mellitus Treatment Using UHPLC-LTQ-Orbitrap and TCMIP V2.0
Source: Front Pharmacol. 2021 Feb 2;11:593693. doi: 10.3389/fphar.2020.593693 (PMC7884824; doi:10.3389/fphar.2020.593693)
Supplement: Supplementary file 6 [file table6.xlsx]

## Sheet: Sheet1
Table S6 Detailed information of 44 candidate MCXZ targets in the treatment of DM and their topological parameter values
nodes	degree	clossness	betweenness
ACTB	61	0.516456	0.0119515
ADRB2	38	0.471132	0.00522012
AHR	41	0.477193	0.00511383
AKT1	135	0.582857	0.0731871
ALB	135	0.581197	0.0653818
AR	64	0.506832	0.0141161
COMT	54	0.458427	0.0173247
CYP1B1	43	0.457399	0.00548697
CYP3A4	53	0.48284	0.0129924
DRD1	40	0.458943	0.0065534
DRD2	44	0.46311	0.00629383
ESR1	76	0.524422	0.0154099
GGT1	54	0.489209	0.0150635
GPX1	38	0.464692	0.00249274
GPX7	36	0.454343	0.0020181
GRIN2A	39	0.456887	0.00730088
GRIN2B	40	0.459459	0.00623417
GSR	52	0.493349	0.00896053
GSTA1	41	0.42236	0.0016107
GSTA4	40	0.458427	0.00197131
GSTM1	44	0.446389	0.00312854
GSTM2	39	0.443961	0.0013237
GSTM3	40	0.451327	0.00159356
GSTM4	40	0.435432	0.00123795
GSTP1	57	0.497561	0.00858834
HPGDS	72	0.509363	0.0178893
HSP90AA1	72	0.523748	0.0341511
HTR1A	36	0.415479	0.00380233
MAPK1	87	0.536842	0.0205049
MGST1	37	0.425887	0.00125327
MMP9	54	0.493349	0.00847253
NCOA1	36	0.453838	0.00196075
NQO1	48	0.493947	0.00759233
PGR	44	0.478873	0.00316464
PIK3R1	48	0.468966	0.00361933
PPARA	41	0.470588	0.00373771
PPARG	76	0.51192	0.0135254
PRKACA	43	0.452328	0.0166192
PRKCA	45	0.493349	0.00765067
SLC6A4	39	0.439182	0.00400588
SOD1	61	0.501228	0.0237661
SOD2	74	0.514502	0.0262474
TH	54	0.495747	0.0131939
TNF	93	0.540397	0.020837
